# Supplementary material for: Aqua­(3-hydroxy­benzoato-κO)bis­(1,10-phenanthroline-κ2 N,N′)cobalt(II) 3-hydroxy­benzoate penta­hydrate
Source: Acta Crystallogr Sect E Struct Rep Online. 2008 Jan 23;64(Pt 2):m382–3. doi: 10.1107/S1600536808001815 (PMC2960224; doi:10.1107/S1600536808001815)
Supplement: Supplementary file 2 [file e-64-0m382-Isup2.hkl]

#
# h,k,l, Fc-squared, Fo-squared, sigma(Fo-squared) and status flag
#
data_I
_shelx_title ' su19 in P -1'
_shelx_refln_list_code          4
_shelx_F_calc_maximum      229.45
_exptl_crystal_F_000       834.00
_reflns_d_resolution_high  0.8346
 
loop_
 _symmetry_equiv_pos_as_xyz
 'x, y, z'
 '-x, -y, -z'
 
_cell_length_a    12.3404
_cell_length_b    12.6844
_cell_length_c    13.5609
_cell_angle_alpha 101.507
_cell_angle_beta  101.781
_cell_angle_gamma 111.823
 
_shelx_F_squared_multiplier     1.000
 
loop_
 _refln_index_h
 _refln_index_k
 _refln_index_l
 _refln_F_squared_calc
 _refln_F_squared_meas
 _refln_F_squared_sigma
 _refln_observed_status
   1   0   0     4701.23     3994.60      0.57 o
   2   0   0      992.85      824.46      3.08 o
   3   0   0     6056.43     5292.13     31.68 o
   4   0   0     1085.40     1122.24    103.05 o
   5   0   0      803.18      791.59      3.60 o
   6   0   0      194.83      166.46     11.19 o
   7   0   0      151.74      133.38      7.21 o
   8   0   0        5.93        7.36      1.70 o
   9   0   0       38.12       37.41      3.61 o
  10   0   0      296.73      343.45     10.42 o
  11   0   0       87.22       84.45     11.11 o
  12   0   0       14.36        0.00     11.73 o
 -13   1   0        7.31        0.00     11.71 o
 -12   1   0      108.72      130.47     11.16 o
 -11   1   0      144.38      120.96     26.59 o
 -10   1   0      362.94      264.04     26.13 o
  -9   1   0        5.29       13.79     15.03 o
  -8   1   0        2.13        0.30      2.77 o
  -7   1   0       60.18       57.98      4.69 o
  -6   1   0       53.14       36.50      8.69 o
  -5   1   0      436.43      476.50     28.60 o
  -4   1   0     4778.07     4638.84     59.50 o
  -3   1   0      524.72      558.17     12.13 o
  -2   1   0     7326.50     5728.12     71.88 o
  -1   1   0     9096.09    10199.85      8.63 o
   0   1   0       11.27        3.92      0.79 o
   1   1   0      547.42      519.11     25.84 o
   2   1   0     2903.43     3129.50      3.45 o
   3   1   0     2779.88     2509.86      4.79 o
   4   1   0      873.58      827.16      5.71 o
   5   1   0      959.87     1003.69     45.81 o
   6   1   0        4.75        2.48      2.48 o
   7   1   0        1.79       10.39      6.87 o
   8   1   0      381.73      312.81     17.28 o
   9   1   0       26.08       32.18      8.71 o
  10   1   0        0.02        0.00     10.10 o
  11   1   0       35.99       45.50     11.41 o
 -13   2   0       16.43       23.87     10.72 o
 -12   2   0        1.43        2.88      4.66 o
 -11   2   0       14.57       17.06      9.84 o
 -10   2   0       61.27       40.94     12.85 o
  -9   2   0       75.46       57.09      3.23 o
  -8   2   0      510.80      341.38      3.26 o
  -7   2   0        2.36        0.03      2.55 o
  -6   2   0      222.34      225.35      9.58 o
  -5   2   0       50.40       62.79      2.57 o
  -4   2   0      361.35      253.01      2.28 o
  -3   2   0      628.43      396.33     12.30 o
  -2   2   0     1215.62      938.07     50.89 o
  -1   2   0     6050.45     6003.62     20.84 o
   0   2   0     2674.13     3231.51      4.84 o
   1   2   0      626.48      810.94      2.83 o
   2   2   0      808.81      677.78      2.26 o
   3   2   0      857.84      900.03     17.84 o
   4   2   0       96.54      258.50      8.19 o
   5   2   0     1024.06      872.85    107.13 o
   6   2   0      273.60      270.86      7.22 o
   7   2   0      397.24      337.79     16.20 o
   8   2   0        6.02        7.83      2.72 o
   9   2   0      501.25      511.95     11.26 o
  10   2   0      123.54      133.05     10.87 o
  11   2   0      187.83      185.72     12.90 o
  12   2   0        2.59       13.97     13.42 o
 -13   3   0       13.61        5.61      6.56 o
 -12   3   0       18.92       15.58      3.81 o
 -11   3   0      411.91      404.69     29.48 o
 -10   3   0       83.39       84.23      7.88 o
  -9   3   0      194.37      143.80     22.87 o
  -8   3   0       96.16      105.85      3.99 o
  -7   3   0     1105.54     1026.71     17.50 o
  -6   3   0     2106.74     2144.21     11.44 o
  -5   3   0     2193.81     2331.99     25.23 o
  -4   3   0      487.05      385.25      5.81 o
  -3   3   0     4414.67     3915.58    104.21 o
  -2   3   0     4618.53     4539.04     21.91 o
  -1   3   0     3549.13     2751.39      6.72 o
   0   3   0     1462.04     1910.09     72.06 o
   1   3   0      198.43      245.35      3.27 o
   2   3   0       12.19       16.08      5.16 o
   3   3   0        7.45        4.81      2.09 o
   4   3   0      537.10      398.77      4.81 o
   5   3   0      253.61      285.72      7.10 o
   6   3   0        3.05        3.62      1.51 o
   7   3   0      151.65      139.75      9.03 o
   8   3   0      375.03      396.07     10.92 o
   9   3   0       23.99       30.12     10.97 o
  10   3   0       68.99       64.13     11.46 o
 -13   4   0       44.73       59.76      9.50 o
 -12   4   0      110.83       98.80      9.95 o
 -11   4   0        3.34        2.51      4.23 o
 -10   4   0       20.23       19.06      7.19 o
  -9   4   0      394.73      351.82      3.44 o
  -8   4   0      475.36      531.76     18.72 o
  -7   4   0      213.03      263.47     15.62 o
  -6   4   0      572.26      499.91      4.47 o
  -5   4   0     1051.61     2704.11     25.30 o
  -4   4   0      134.75       91.28      2.15 o
  -3   4   0      346.55      305.35     24.45 o
  -2   4   0       13.67       13.62      4.42 o
  -1   4   0     1260.61     2629.68     30.76 o
   0   4   0       27.48       27.55      4.01 o
   1   4   0     3163.63     3214.59      7.27 o
   2   4   0       58.23      101.05      3.02 o
   3   4   0      235.52      221.54      3.47 o
   4   4   0     1318.70     1366.27     61.92 o
   5   4   0      471.40      416.66      3.27 o
   6   4   0      212.71      210.10      3.85 o
   7   4   0       32.73       37.42      3.67 o
   8   4   0       34.60       62.02      2.98 o
   9   4   0       17.76       19.75     11.86 o
  10   4   0       32.01       18.68     12.21 o
 -14   5   0        9.11       10.06      6.35 o
 -13   5   0        9.01        6.76      7.98 o
 -12   5   0      180.30      161.77      9.25 o
 -11   5   0      357.50      375.51      4.08 o
 -10   5   0       32.56       23.68      8.09 o
  -9   5   0      296.48      239.07     30.75 o
  -8   5   0       69.00       89.18      3.97 o
  -7   5   0      467.76      511.25      7.34 o
  -6   5   0     2500.88     2736.09     10.69 o
  -5   5   0      126.63      241.78     38.32 o
  -4   5   0     1847.53     1727.90      8.91 o
  -3   5   0      139.07      152.65      4.02 o
  -2   5   0     2499.10     2523.06      8.66 o
  -1   5   0     2067.06     2096.43      7.64 o
   0   5   0     2824.18     3012.37    110.96 o
   1   5   0      256.25      203.30      8.27 o
   2   5   0        0.33        2.48      2.48 o
   3   5   0      531.65     1188.32     13.89 o
   4   5   0      964.10     1066.23     89.24 o
   5   5   0      123.89      130.92     14.92 o
   6   5   0      560.05      596.62     11.51 o
   7   5   0      164.18      194.95      8.35 o
   8   5   0        7.36       32.20     11.29 o
   9   5   0       54.46       56.71     12.75 o
  10   5   0        4.99        4.94     27.46 o
 -14   6   0       24.49       22.64      5.91 o
 -13   6   0      168.68      162.91      5.87 o
 -12   6   0       91.91       75.81      8.58 o
 -11   6   0       78.19       77.96      5.44 o
 -10   6   0       26.03       31.24      9.35 o
  -9   6   0      582.50      635.14      6.80 o
  -8   6   0      987.11     1047.01      6.92 o
  -7   6   0      671.66      625.24      5.36 o
  -6   6   0      715.86      483.59      7.29 o
  -5   6   0      272.62      270.63     54.69 o
  -4   6   0      119.98      107.00      7.17 o
  -3   6   0      521.45      471.54     22.61 o
  -2   6   0      792.20      821.70      6.87 o
  -1   6   0        4.02        0.00      5.93 o
   0   6   0     1788.90     1876.80      7.86 o
   1   6   0      959.14      861.39     16.51 o
   2   6   0      843.90      721.15      6.15 o
   3   6   0      131.57      124.51      4.34 o
   4   6   0        7.43        9.33      8.39 o
   5   6   0      681.51      643.50      5.11 o
   6   6   0       74.56       51.99     12.47 o
   7   6   0        1.58        2.41      2.41 o
   8   6   0       51.21       67.18     12.30 o
   9   6   0       16.14       23.20     13.55 o
 -14   7   0       44.50       32.51      7.37 o
 -13   7   0       60.66       59.99      7.03 o
 -12   7   0       28.78       26.85      8.56 o
 -11   7   0       54.70       48.67     15.27 o
 -10   7   0      521.54      519.41      7.42 o
  -9   7   0      492.47      502.25     14.43 o
  -8   7   0       98.81      123.99     29.53 o
  -7   7   0        0.22        0.00      7.42 o
  -6   7   0      670.46      553.55     65.56 o
  -5   7   0        7.02        3.08      6.87 o
  -4   7   0      354.00      375.42      8.01 o
  -3   7   0       12.99       16.60      7.02 o
  -2   7   0      963.99      992.48      7.49 o
  -1   7   0      446.24      534.99      7.54 o
   0   7   0      409.74      445.68      6.60 o
   1   7   0       34.17       30.66     11.36 o
   2   7   0       11.19        5.66      5.28 o
   3   7   0      212.75      208.54     10.39 o
   4   7   0      361.93      962.56     16.13 o
   5   7   0      104.05      111.44      5.04 o
   6   7   0      179.51      163.58     12.76 o
   7   7   0      128.58      118.84      9.83 o
   8   7   0       66.19       55.79     13.40 o
 -14   8   0        0.12        7.00      6.27 o
 -13   8   0       49.04       34.28      5.73 o
 -12   8   0      109.58       96.45      4.94 o
 -11   8   0       86.46       60.25      7.98 o
 -10   8   0       79.55       79.79      5.07 o
  -9   8   0      394.80      428.70     10.78 o
  -8   8   0      565.86      544.86     28.43 o
  -7   8   0     1018.09     1153.78    107.01 o
  -6   8   0     1076.02     1101.89    107.69 o
  -5   8   0      149.34      117.02     14.15 o
  -4   8   0        2.86        0.00      8.78 o
  -3   8   0      578.08      545.02     30.22 o
  -2   8   0      872.32      873.18     47.07 o
  -1   8   0      110.16       90.97      5.33 o
   0   8   0       40.81       49.62      3.23 o
   1   8   0      328.52      353.15      7.32 o
   2   8   0      449.89      453.79      7.29 o
   3   8   0      246.42      253.02     10.87 o
   4   8   0      191.14      128.71      6.25 o
   5   8   0       18.41       10.89      5.16 o
   6   8   0       63.00       60.05      5.57 o
 -14   9   0       27.05       34.53      5.37 o
 -13   9   0       38.48       39.93      5.08 o
 -12   9   0       20.82       16.71      6.62 o
 -11   9   0       57.53       45.82      7.05 o
 -10   9   0      204.83      205.37      7.60 o
  -9   9   0      119.87      138.73     11.09 o
  -8   9   0       88.05       87.80     10.59 o
  -7   9   0       70.87       69.47      5.54 o
  -6   9   0       99.28       77.80      8.71 o
  -5   9   0      159.17      220.74      7.08 o
  -4   9   0        4.73        5.66      6.44 o
  -3   9   0      243.28      245.40      9.87 o
  -2   9   0      112.12      100.40      9.23 o
  -1   9   0      366.15      359.57      6.59 o
   0   9   0      366.33      405.84      6.76 o
   1   9   0      311.52      290.05     16.40 o
   2   9   0      231.99      216.74      7.33 o
   3   9   0        4.87        2.63      6.90 o
   5   9   0      258.00      190.10      5.13 o
   6   9   0       62.48       44.81      3.83 o
 -13  10   0       15.73        2.78     11.96 o
 -12  10   0       38.86       24.70      5.66 o
 -11  10   0       19.08       19.23      5.83 o
 -10  10   0        3.68        2.34      5.02 o
  -9  10   0       11.60       17.55     13.09 o
  -8  10   0      105.55      228.24     11.41 o
  -7  10   0        5.23        7.19     13.43 o
  -6  10   0      122.02      103.80     15.12 o
  -5  10   0      297.50      179.88     21.73 o
  -4  10   0      508.60      469.74      8.95 o
  -3  10   0       32.78       30.35      7.77 o
  -2  10   0      137.80      198.37     10.32 o
  -1  10   0       18.46       27.02      6.91 o
   0  10   0        2.11        0.00      8.37 o
   1  10   0       83.05       58.30      9.20 o
   2  10   0       60.68       57.26      8.04 o
   3  10   0      107.12       92.59      5.70 o
   4  10   0       86.40       60.50      6.85 o
   5  10   0       27.48       19.97      6.45 o
 -13  11   0       82.73       58.02      7.59 o
 -12  11   0       17.11       11.28      8.82 o
 -11  11   0        9.09        5.39      5.55 o
 -10  11   0       55.66       55.42     12.80 o
  -9  11   0      175.65      164.40     12.93 o
  -8  11   0       21.98       16.02      5.00 o
  -7  11   0       75.79       80.37      8.32 o
  -6  11   0       27.14       31.92     10.17 o
  -5  11   0       33.56       21.93      8.00 o
  -4  11   0      164.21      161.32      9.24 o
  -3  11   0       78.53       69.12      8.48 o
  -2  11   0        8.79        0.00     12.21 o
  -1  11   0      192.12      215.53      8.22 o
   0  11   0       37.83       74.76      7.61 o
   1  11   0      401.43      368.79      8.25 o
   2  11   0       19.80       19.62      6.66 o
   3  11   0        0.19        6.95      7.84 o
   4  11   0       17.30       10.89      5.40 o
 -12  12   0       66.65       50.63      5.97 o
 -11  12   0      177.21      148.45      5.82 o
 -10  12   0       77.70       77.98      5.85 o
  -9  12   0        2.79        0.00      5.33 o
  -8  12   0      112.80       95.78     17.95 o
  -7  12   0      124.38      116.52     14.04 o
  -6  12   0      175.82      175.24     28.27 o
  -5  12   0       82.42       84.84     14.26 o
  -4  12   0        0.57        0.00      7.50 o
  -3  12   0      117.19      107.88      9.39 o
  -2  12   0      166.92      171.02      9.41 o
  -1  12   0       87.69      101.63     10.39 o
   0  12   0      109.89       83.31     12.85 o
   1  12   0        6.27       12.68     10.11 o
   2  12   0       47.17       25.68      9.03 o
 -11  13   0        4.15       16.37     15.85 o
 -10  13   0        0.79        0.35      5.69 o
  -9  13   0       25.50       43.55      7.38 o
  -8  13   0       93.32       79.54     15.11 o
  -7  13   0       51.84       45.18     14.44 o
  -6  13   0        7.49       10.03     18.07 o
  -5  13   0        1.73        1.91      9.11 o
  -4  13   0       47.90       59.06      9.10 o
  -3  13   0       54.22       51.14      9.21 o
  -2  13   0        1.85        0.00     10.83 o
  -1  13   0        0.11        3.51      8.65 o
   0  13   0       16.35       25.92      8.30 o
 -10  14   0        9.29       25.70     17.15 o
  -9  14   0        1.39        2.58     13.83 o
  -7  14   0       28.54       27.41     14.81 o
  -6  14   0       48.71       43.09     14.44 o
  -5  14   0       64.26       44.06     14.56 o
  -4  14   0       15.14       15.90     21.40 o
  -3  14   0        0.35        7.70     15.78 o
  -2  14   0       20.61       29.22      9.62 o
   5 -15   1       17.26       17.19     14.36 o
   6 -15   1        5.53       17.74     11.21 o
   7 -15   1       10.00       32.53     11.31 o
   1 -14   1       22.06       22.19     10.42 o
   2 -14   1       20.11       11.19     16.60 o
   3 -14   1       71.00       64.21     11.19 o
   4 -14   1        6.19       21.75     28.60 o
   5 -14   1        4.95       20.50      9.88 o
   6 -14   1       24.64       13.10     14.07 o
   7 -14   1       18.14        5.05     10.80 o
   8 -14   1       52.08       55.60     15.33 o
   9 -14   1        0.83        2.12      6.93 o
  10 -14   1        9.27        5.47      6.70 o
  -1 -13   1       29.27       33.84     14.07 o
   0 -13   1       81.37       83.45     12.54 o
   1 -13   1       76.37       80.07      9.56 o
   2 -13   1       54.69       49.59     12.78 o
   3 -13   1       19.89        0.00     13.17 o
   4 -13   1      114.09      106.94     16.91 o
   5 -13   1       52.00       45.35     15.60 o
   6 -13   1       53.39       38.32     12.46 o
   7 -13   1        0.36        4.22      9.59 o
   8 -13   1        1.39        0.00     13.89 o
   9 -13   1       28.59       35.12     11.44 o
  10 -13   1       24.07       33.32      6.52 o
  11 -13   1       28.37       24.44      6.70 o
  -3 -12   1        8.86       10.37     10.92 o
  -2 -12   1       70.03       50.36      9.55 o
  -1 -12   1       94.90       83.65      8.20 o
   0 -12   1        3.15       14.02     14.08 o
   1 -12   1       40.63       40.75      8.61 o
   2 -12   1      218.08      173.81     15.24 o
   3 -12   1      393.13      368.02    125.07 o
   4 -12   1      271.15      669.83      8.19 o
   5 -12   1        1.13        0.00      9.24 o
   6 -12   1        1.52       19.28     13.28 o
   7 -12   1       83.05       59.11     13.99 o
   8 -12   1      121.77      143.05     23.57 o
   9 -12   1       25.29       33.52      6.04 o
  10 -12   1       24.94       23.03      9.86 o
  11 -12   1        6.56       19.22     14.98 o
  12 -12   1       19.78       24.41     14.74 o
  -4 -11   1       55.46       52.37      8.36 o
  -3 -11   1      201.63      173.88      7.10 o
  -2 -11   1       25.72       20.65      6.75 o
  -1 -11   1       93.43       77.91      7.38 o
   0 -11   1      122.80      143.08     14.34 o
   1 -11   1      339.29      299.14     21.45 o
   2 -11   1      115.15      151.50      8.42 o
   3 -11   1        4.61        0.00     10.66 o
   4 -11   1      502.86      456.22     31.37 o
   5 -11   1       78.15      173.66      5.21 o
   6 -11   1        1.70       18.80      9.28 o
   7 -11   1       17.42       30.23     17.37 o
   8 -11   1       50.15       54.16     11.55 o
   9 -11   1       16.48       24.68     13.02 o
  10 -11   1       51.74       32.16      6.10 o
  11 -11   1       31.69       42.39      6.37 o
  12 -11   1       12.76       17.80     11.60 o
  13 -11   1       15.22       15.66      6.59 o
  -5 -10   1       19.82       23.30     11.25 o
  -4 -10   1        3.53        4.22      5.50 o
  -3 -10   1       44.76       41.13     14.86 o
  -2 -10   1       74.79      161.25      3.47 o
  -1 -10   1      117.52      249.08      8.68 o
   0 -10   1       99.53      103.13      9.38 o
   1 -10   1      332.08      317.75     19.75 o
   2 -10   1      259.15      278.50     10.87 o
   3 -10   1       99.37       68.81      7.10 o
   4 -10   1       48.14       39.79     10.89 o
   5 -10   1        5.30        2.10     19.24 o
   6 -10   1       84.27       80.27      8.08 o
   7 -10   1       95.87      119.79     50.58 o
   8 -10   1       90.57       67.68     10.20 o
   9 -10   1       13.86       31.08     10.42 o
  10 -10   1       14.83       15.46      5.37 o
  11 -10   1        7.63       42.37     23.00 o
  12 -10   1       66.39       58.50      7.67 o
  13 -10   1       45.90       30.41      6.83 o
  -7  -9   1       24.34       16.27     13.79 o
  -6  -9   1        4.72        8.22      4.24 o
  -5  -9   1       71.55       66.88     12.35 o
  -4  -9   1      204.42      207.47      7.22 o
  -3  -9   1      238.47      209.56     13.77 o
  -2  -9   1        1.90        2.60      7.12 o
  -1  -9   1        2.94       15.53      7.59 o
   0  -9   1      606.28      624.48      9.53 o
   1  -9   1      363.82      373.79      8.98 o
   2  -9   1      880.97      912.62     10.22 o
   3  -9   1      223.55      177.65      8.96 o
   4  -9   1       16.92       15.23      6.45 o
   5  -9   1      281.00      299.62     25.68 o
   6  -9   1      278.00      267.62     23.28 o
   7  -9   1      302.00      324.01     69.84 o
   8  -9   1       20.09       26.24      7.01 o
   9  -9   1      164.81      199.45     32.55 o
  10  -9   1      296.76      329.89     23.02 o
  11  -9   1      208.71      221.78      6.46 o
  12  -9   1       94.16       90.53     13.10 o
  13  -9   1        1.23        1.04     11.04 o
  14  -9   1        4.26        8.33      6.43 o
  -8  -8   1        0.34       14.22     27.26 o
  -7  -8   1       60.65       52.23      7.59 o
  -6  -8   1      185.25      196.11     10.74 o
  -5  -8   1      228.24      225.58     11.44 o
  -4  -8   1       74.69       71.96      4.54 o
  -3  -8   1      143.07      159.34      6.19 o
  -2  -8   1      631.34      647.64      5.79 o
  -1  -8   1      618.91      676.60      8.77 o
   0  -8   1      713.23      693.22      9.10 o
   1  -8   1      149.65      148.42      5.46 o
   2  -8   1      150.96      158.87      7.54 o
   3  -8   1        2.45       10.99      7.72 o
   4  -8   1      133.45      111.52      6.97 o
   5  -8   1      256.72      297.11      8.70 o
   6  -8   1      217.30      228.24     36.80 o
   7  -8   1       38.11       40.58      5.17 o
   8  -8   1      830.56      923.59      7.62 o
   9  -8   1      176.78      183.73      6.43 o
  10  -8   1       14.94       10.85      7.60 o
  11  -8   1        6.78        8.41      5.47 o
  12  -8   1       92.85       82.62     14.97 o
  13  -8   1       46.52       41.59      6.69 o
  14  -8   1       57.27       46.59      6.53 o
  -8  -7   1      101.43       66.58      6.65 o
  -7  -7   1        2.11        4.29      3.59 o
  -6  -7   1       93.47      105.00      3.54 o
  -5  -7   1        0.26        0.00      4.79 o
  -4  -7   1      209.15      185.94      5.78 o
  -3  -7   1      296.09      282.37      5.49 o
  -2  -7   1       53.12       49.32      4.16 o
  -1  -7   1       16.20       14.89      6.18 o
   0  -7   1       24.07       29.77      2.98 o
   1  -7   1      682.79      694.56     29.89 o
   2  -7   1     1261.85      944.94     22.91 o
   3  -7   1      627.58      789.00      8.31 o
   4  -7   1      244.37      192.49      7.02 o
   5  -7   1     1236.67     1211.57      6.89 o
   6  -7   1      416.70      553.12     50.45 o
   7  -7   1      532.32      493.13     29.61 o
   8  -7   1       49.56       46.72      4.38 o
   9  -7   1      376.45      430.90     22.38 o
  10  -7   1      106.87       97.08      7.02 o
  11  -7   1      274.29      268.96      6.42 o
  12  -7   1      229.57      207.04     24.75 o
  13  -7   1       23.88       22.66      6.37 o
  14  -7   1        0.76        0.00      7.00 o
  -9  -6   1      172.09      205.44     13.59 o
  -8  -6   1       25.04       27.31      3.55 o
  -7  -6   1       44.66       41.77      5.88 o
  -6  -6   1      127.88      106.40      4.19 o
  -5  -6   1      631.79      618.91     10.05 o
  -4  -6   1      520.07      516.37      7.75 o
  -3  -6   1      257.42      230.54      4.95 o
  -2  -6   1     1221.96     1401.95     32.11 o
  -1  -6   1      119.37      106.20      5.93 o
   0  -6   1     4425.36     4475.38     11.11 o
   1  -6   1     1755.35     1839.68     42.10 o
   2  -6   1      149.36      200.97      4.45 o
   3  -6   1        5.52       10.07      5.68 o
   4  -6   1      691.37      749.34      7.12 o
   5  -6   1       85.39       58.28     29.00 o
   6  -6   1     1218.29     1338.70      6.97 o
   7  -6   1       86.41       99.23      7.29 o
   8  -6   1      331.49      350.86      4.98 o
   9  -6   1      119.57      122.93      7.27 o
  10  -6   1       44.05       44.11      4.71 o
  11  -6   1      185.14      180.95      4.81 o
  12  -6   1        0.10        0.00      5.15 o
  13  -6   1        8.81        3.22      5.14 o
 -10  -5   1       20.68       25.38     13.27 o
  -9  -5   1       55.86       48.76      6.88 o
  -8  -5   1       62.75       43.76      6.29 o
  -7  -5   1      657.72      712.20     12.26 o
  -6  -5   1      363.54      364.68      8.66 o
  -5  -5   1       27.77       33.43      3.04 o
  -4  -5   1       66.47       62.00      5.99 o
  -3  -5   1      213.80      258.50      9.97 o
  -2  -5   1      296.94      310.77     10.82 o
  -1  -5   1     2456.69     2505.64      6.45 o
   0  -5   1      195.77      198.94      3.56 o
   1  -5   1       53.96       50.44      4.61 o
   2  -5   1      792.61      869.95      6.35 o
   3  -5   1     1954.92     1847.48      7.59 o
   4  -5   1       59.12      110.40      4.96 o
   5  -5   1      208.86      188.46     15.38 o
   6  -5   1       93.56       79.59     29.44 o
   7  -5   1       93.49       90.47      3.83 o
   8  -5   1      538.98      527.24     11.42 o
   9  -5   1        8.81       12.57      3.60 o
  10  -5   1      320.05      295.85      3.91 o
  11  -5   1       35.26       35.44      7.22 o
  12  -5   1      234.25      204.47      7.05 o
  13  -5   1       98.60       72.58     10.58 o
  14  -5   1       10.73       13.22     20.39 o
 -11  -4   1       39.69       37.56     12.88 o
 -10  -4   1      154.22      202.24     12.97 o
  -9  -4   1      393.07      361.93      4.89 o
  -8  -4   1       58.97       60.27      3.04 o
  -7  -4   1      234.57      247.19     20.38 o
  -6  -4   1      261.19      325.66      6.60 o
  -5  -4   1      867.76      857.94     14.65 o
  -4  -4   1        6.08       10.59      2.33 o
  -3  -4   1      756.42      761.57      4.81 o
  -2  -4   1      388.18      361.14      4.39 o
  -1  -4   1     2253.21     2224.36     17.51 o
   0  -4   1      428.16      320.57      3.73 o
   1  -4   1      734.76      760.93     53.42 o
   2  -4   1      151.60      174.51      9.97 o
   3  -4   1      697.20     1587.73     15.63 o
   4  -4   1       71.72       76.01     11.63 o
   5  -4   1     5783.25     6117.73    236.45 o
   6  -4   1     2418.60     2318.30     69.97 o
   7  -4   1      342.42      340.54     10.22 o
   8  -4   1      149.60      165.84      4.68 o
   9  -4   1      114.43       91.17      7.59 o
  10  -4   1      445.46      438.15     24.34 o
  11  -4   1      484.18      435.24     30.35 o
  12  -4   1        9.18        7.66      3.09 o
  13  -4   1       13.41       10.61      2.99 o
  14  -4   1        0.26       12.48     10.44 o
 -11  -3   1      178.56      211.79     12.30 o
 -10  -3   1      148.71       98.89     53.25 o
  -9  -3   1       68.34       79.01      4.14 o
  -8  -3   1      579.18      631.82     11.19 o
  -7  -3   1      102.50      107.76     12.50 o
  -6  -3   1     1325.30     1368.03      8.01 o
  -5  -3   1      537.75      503.26     18.87 o
  -4  -3   1      100.94      108.25      7.83 o
  -3  -3   1       23.10       22.07      2.58 o
  -2  -3   1     1414.65     1136.87     36.44 o
  -1  -3   1     1520.33     1735.17      5.16 o
   0  -3   1       46.69       84.32      3.77 o
   1  -3   1     1011.68      623.88      9.30 o
   2  -3   1      276.40      309.54      9.64 o
   3  -3   1      106.92       49.23      8.43 o
   4  -3   1      245.09      233.10     23.96 o
   5  -3   1      688.63      638.31     32.86 o
   6  -3   1      160.10      165.61      6.55 o
   7  -3   1      236.49      235.83      5.93 o
   8  -3   1      364.80      370.89      7.61 o
   9  -3   1       17.90       13.45      3.07 o
  10  -3   1      253.33      304.80      9.13 o
  11  -3   1        6.57        8.37      3.05 o
  12  -3   1      140.98       88.23     12.04 o
  13  -3   1        7.95        6.28     10.47 o
 -12  -2   1       67.83       68.05     13.12 o
 -11  -2   1        0.06        6.50     11.24 o
 -10  -2   1      223.63      151.45     26.19 o
  -9  -2   1      289.01      309.46     10.77 o
  -8  -2   1       26.57       32.55      2.06 o
  -7  -2   1        7.80        0.00      7.37 o
  -6  -2   1        0.87        3.65      3.63 o
  -5  -2   1       13.11       13.84      2.31 o
  -4  -2   1       71.47       99.24      5.89 o
  -3  -2   1       14.62       17.47      3.71 o
  -2  -2   1      340.94      599.68      4.61 o
  -1  -2   1     2025.11     1831.82      4.09 o
   0  -2   1     8068.38     8358.53      7.91 o
   1  -2   1     6511.45     5314.52    168.54 o
   2  -2   1     5306.49     5180.96      9.32 o
   3  -2   1     1571.74     1385.93     40.22 o
   4  -2   1      109.86      109.98     17.66 o
   5  -2   1     3524.86     3671.86    118.68 o
   6  -2   1     1033.32     1052.95     41.21 o
   7  -2   1       73.61       75.37      3.42 o
   8  -2   1      279.85      242.50      9.41 o
   9  -2   1        3.15        0.00      2.53 o
  10  -2   1      126.44      111.57     11.11 o
  11  -2   1       29.15       54.18      2.48 o
  12  -2   1       14.58       22.03     10.59 o
  13  -2   1        9.97       21.34     11.59 o
 -12  -1   1      195.61      202.49     12.85 o
 -11  -1   1       75.08      127.22     21.53 o
 -10  -1   1      187.48      146.24     13.04 o
  -9  -1   1        5.03        7.54      4.96 o
  -8  -1   1        9.50        4.92      5.01 o
  -7  -1   1        4.69       11.26      2.31 o
  -6  -1   1     1127.33     1251.01     17.15 o
  -5  -1   1     2127.90     1801.43    304.88 o
  -4  -1   1     2534.64     2272.35    251.58 o
  -3  -1   1      338.89      212.38      2.33 o
  -2  -1   1     1048.24      748.82      2.70 o
  -1  -1   1     4885.83     4284.85      3.46 o
   0  -1   1     8230.84     7753.75     26.12 o
   1  -1   1       19.72       10.38      1.56 o
   2  -1   1       37.25       97.42      9.90 o
   3  -1   1    52648.67    42925.29     94.99 o
   4  -1   1    25444.88    24148.53    215.19 o
   5  -1   1     8323.51     8277.09    342.98 o
   6  -1   1     3645.13     3873.66     37.87 o
   7  -1   1     1629.52     1547.83    117.03 o
   8  -1   1      508.72      373.33    103.24 o
   9  -1   1      107.01       92.70     18.71 o
  10  -1   1       10.04        6.23     18.58 o
  11  -1   1        0.27        7.02      9.92 o
  12  -1   1        8.62       18.78     10.92 o
 -13   0   1      110.60      115.83     13.07 o
 -11   0   1        2.05        6.56      3.41 o
 -10   0   1       40.94       36.83      3.22 o
  -9   0   1      132.97      156.55     16.34 o
  -8   0   1      672.34      659.56      4.09 o
  -7   0   1     1972.14     1808.13      9.45 o
  -6   0   1      868.40      794.29     11.86 o
  -5   0   1       80.88       98.56      7.52 o
  -4   0   1      237.00      209.37      7.69 o
  -3   0   1       19.89       29.60      2.16 o
  -2   0   1     7261.55     7584.70     28.54 o
  -1   0   1        2.59        0.07      0.97 o
   0   0   1     2569.51     2283.24      0.37 o
   1   0   1       47.33       34.09      0.89 o
   2   0   1    25391.22    20831.62     16.94 o
   3   0   1     6052.34     3175.95   1703.15 o
   4   0   1      687.43      789.31     20.03 o
   5   0   1     5430.60     4795.02    605.56 o
   6   0   1     1650.93     1717.56     14.64 o
   7   0   1      368.42      149.66    178.79 o
   8   0   1       42.53       32.92      7.62 o
   9   0   1      179.98      421.74     11.66 o
  10   0   1       26.40       42.07      9.95 o
  11   0   1      162.81      151.63     11.81 o
 -12   1   1       24.00       18.82      5.27 o
 -11   1   1      168.84      154.48     15.36 o
 -10   1   1       69.54       67.53      8.41 o
  -9   1   1       43.40       49.01      9.48 o
  -8   1   1      241.09      203.85     12.23 o
  -7   1   1       21.88       26.66      5.81 o
  -6   1   1     1307.61     1292.85     12.09 o
  -5   1   1     1725.82     1307.85     16.14 o
  -4   1   1      172.05      122.66      3.32 o
  -3   1   1     1010.18      615.29     44.21 o
  -2   1   1      773.24      837.36     14.31 o
  -1   1   1     3417.26     3485.57     38.95 o
   0   1   1      266.21      525.74      1.46 o
   1   1   1     2232.79     2176.68      6.92 o
   2   1   1       68.56       71.89      3.40 o
   3   1   1       31.55       49.62      5.21 o
   4   1   1     1627.25     1543.15      7.05 o
   5   1   1       47.56       22.77      5.48 o
   6   1   1      220.61      520.98     17.86 o
   7   1   1        1.14       12.21      6.92 o
   8   1   1        7.48       10.17      5.46 o
   9   1   1       23.72       23.32      9.35 o
  10   1   1      297.30      330.47     11.54 o
  11   1   1        3.31        9.03     11.81 o
  12   1   1       18.03       24.71     13.15 o
 -13   2   1       14.89       15.61      6.38 o
 -12   2   1      108.82      117.79      9.33 o
 -11   2   1      184.78      156.40      4.75 o
 -10   2   1      135.22      105.15      3.57 o
  -9   2   1       57.79       54.69      3.52 o
  -8   2   1      372.85      313.81     10.41 o
  -7   2   1      357.02      412.13     16.82 o
  -6   2   1      250.13      346.84     42.84 o
  -5   2   1      145.35      117.87      1.81 o
  -4   2   1      945.41      547.33      2.46 o
  -3   2   1      212.41      189.41     11.01 o
  -2   2   1      115.89      182.04      3.23 o
  -1   2   1       23.98       21.78      3.18 o
   0   2   1     2735.97     2018.98      4.29 o
   1   2   1     1110.77     1190.06      6.09 o
   2   2   1     1286.30      990.97      2.78 o
   3   2   1      701.21      656.56     21.48 o
   4   2   1      438.12      415.54      6.05 o
   5   2   1        0.34        0.50      0.74 o
   6   2   1      662.44      637.72      8.68 o
   7   2   1      114.60      198.47      4.47 o
   8   2   1       14.14       11.44      8.96 o
   9   2   1        0.06        0.00     10.07 o
  10   2   1       52.19       56.76     11.56 o
  11   2   1      128.97      151.50     13.15 o
 -14   3   1       25.78       37.71     10.37 o
 -13   3   1       38.95       31.24      8.67 o
 -12   3   1       45.58       50.74      8.08 o
 -11   3   1      186.79      149.00      5.51 o
 -10   3   1        7.66        3.91      4.36 o
  -9   3   1      326.56      350.95     14.09 o
  -8   3   1       61.58       42.43      3.30 o
  -7   3   1        1.14        1.02      2.39 o
  -6   3   1     1322.41     1225.44     37.50 o
  -5   3   1     1964.07     1969.00     91.16 o
  -4   3   1     2810.80     2628.69     84.16 o
  -3   3   1      228.93      262.19     21.76 o
  -2   3   1     1086.23      918.01      5.63 o
  -1   3   1    20462.64     8646.11     13.37 o
   0   3   1      160.47      180.90      3.45 o
   1   3   1       25.43       21.87      1.94 o
   2   3   1     2011.53     2145.92      9.43 o
   3   3   1      732.91     1612.54     11.91 o
   4   3   1      575.88      575.95     15.06 o
   5   3   1      967.88      964.65     19.15 o
   6   3   1      106.44      228.24      8.43 o
   7   3   1      111.02       98.19      9.63 o
   8   3   1        0.35        8.26     20.12 o
   9   3   1      175.78      200.33     11.46 o
  11   3   1        3.29        0.52     13.27 o
 -14   4   1        8.02        1.88     11.73 o
 -13   4   1       43.46       56.61      8.81 o
 -12   4   1      644.10      610.53     26.41 o
 -11   4   1        5.19        9.15      5.33 o
 -10   4   1      251.35      257.35      6.26 o
  -9   4   1       26.14       24.65      5.32 o
  -8   4   1      977.72      995.21     87.98 o
  -7   4   1     2018.43     2139.04     53.71 o
  -6   4   1      271.32      167.73      6.38 o
  -5   4   1        0.41        7.25      5.40 o
  -4   4   1        0.44        6.18      5.36 o
  -3   4   1     2974.88     2288.17     11.86 o
  -2   4   1       17.73       24.16      4.39 o
  -1   4   1     6107.79     6130.19    188.57 o
   0   4   1      982.78      921.53     56.22 o
   1   4   1      119.46      187.85      3.85 o
   2   4   1     1917.06     1648.93     51.23 o
   3   4   1     1424.99     1381.76     68.86 o
   4   4   1       29.56       26.05      1.71 o
   5   4   1      253.06      276.28      8.17 o
   6   4   1      611.42      547.45     10.57 o
   7   4   1       44.59       32.60     10.15 o
   8   4   1       10.88       17.76     11.19 o
   9   4   1        0.25        2.06     11.61 o
  10   4   1       28.78       26.57     12.97 o
 -14   5   1        8.05        7.82      4.98 o
 -13   5   1      127.24      146.47     24.65 o
 -12   5   1        7.48        2.53      4.27 o
 -11   5   1       70.19       66.01      6.29 o
 -10   5   1      359.96      396.23      4.97 o
  -9   5   1     1165.65     1152.50     21.16 o
  -8   5   1      124.03      132.86      5.81 o
  -7   5   1      623.21      756.65     52.10 o
  -6   5   1      146.27      102.09      3.13 o
  -5   5   1       31.58       55.52      2.51 o
  -4   5   1     3096.52     3101.04     50.61 o
  -3   5   1     1951.06     1586.25      7.62 o
  -2   5   1      180.79      225.78     13.21 o
  -1   5   1      608.50      532.68      6.52 o
   0   5   1     3884.82     3818.44     82.41 o
   1   5   1       63.33       68.61      6.93 o
   2   5   1      431.30      417.43      4.66 o
   3   5   1      411.42      375.28     20.99 o
   4   5   1     1362.21     1522.02     10.54 o
   5   5   1     2299.96     2292.69    102.94 o
   6   5   1        1.43       17.54      9.72 o
   7   5   1       46.82       99.23      3.47 o
   8   5   1       64.81       86.11     12.38 o
 -14   6   1       35.50       28.07      7.40 o
 -13   6   1       33.60       30.98      4.69 o
 -12   6   1       73.75       62.37      7.17 o
 -11   6   1      143.98      134.69      6.37 o
 -10   6   1      112.84      175.29     18.90 o
  -9   6   1       86.33       99.78      4.86 o
  -8   6   1      168.61      396.93      6.20 o
  -7   6   1     2438.49     2638.54     11.73 o
  -6   6   1     2385.19     2396.59      6.30 o
  -5   6   1     2831.07     2756.21     13.15 o
  -4   6   1      428.01      440.03     39.25 o
  -3   6   1       95.37       83.08      5.90 o
  -2   6   1      183.38      142.40      6.82 o
  -1   6   1      567.44      578.54     22.05 o
   0   6   1       57.59       77.62     15.63 o
   1   6   1        0.18        4.16      3.39 o
   2   6   1      622.74      548.40     14.22 o
   3   6   1      343.63      354.71      8.96 o
   4   6   1      499.53      478.30      5.66 o
   5   6   1      150.49      103.22     38.38 o
   6   6   1       26.86       18.96      4.40 o
   7   6   1        6.25        8.96      3.26 o
   8   6   1       74.58       93.01     13.12 o
   9   6   1       65.94       69.02     28.23 o
 -14   7   1        3.76        9.54      6.73 o
 -13   7   1       31.66       36.03      6.59 o
 -12   7   1      116.33       92.69      4.66 o
 -11   7   1        8.04       10.76      8.25 o
 -10   7   1      108.29       95.81     26.46 o
  -9   7   1       93.19       98.37      9.58 o
  -8   7   1      622.27      639.01     71.09 o
  -7   7   1       54.37       45.40      7.59 o
  -6   7   1       92.82      133.96     21.67 o
  -5   7   1       86.25       57.41      7.81 o
  -4   7   1     2210.87     2073.27    176.00 o
  -3   7   1      686.32      250.37      8.06 o
  -2   7   1      431.94      352.89     19.09 o
  -1   7   1       19.60       22.96      4.63 o
   0   7   1      432.65      525.99      7.49 o
   1   7   1      182.35      421.74     10.92 o
   2   7   1      114.52      120.88      4.11 o
   3   7   1        3.51        1.97      5.57 o
   4   7   1       74.60       49.03     13.04 o
   5   7   1      173.90      158.71      4.23 o
   6   7   1      317.28      301.75     25.79 o
   7   7   1       82.01       70.51     12.68 o
   8   7   1       16.67        7.52     14.19 o
 -14   8   1       18.00       12.13      6.90 o
 -13   8   1        1.85       10.81      8.03 o
 -12   8   1       44.43       44.46      5.84 o
 -11   8   1       54.84       45.60     10.32 o
 -10   8   1        8.34        5.58      4.66 o
  -9   8   1       50.35       57.41      4.71 o
  -8   8   1        5.75        8.48      4.02 o
  -7   8   1      784.52      729.12      5.09 o
  -6   8   1      472.73      477.46      9.97 o
  -5   8   1      804.94      626.90     92.65 o
  -4   8   1      140.40      133.60      8.16 o
  -3   8   1      559.62      494.46    229.58 o
  -2   8   1      581.31      638.35      6.69 o
  -1   8   1      197.02      232.76     12.09 o
   0   8   1      170.48      194.26      5.26 o
   1   8   1      108.06      106.57      4.81 o
   2   8   1        0.20       16.62      6.57 o
   3   8   1      333.54      303.47     40.21 o
   4   8   1      616.77      533.95      7.34 o
   5   8   1      170.43      173.77     22.02 o
   6   8   1       58.01       58.68     16.75 o
   7   8   1        0.17        0.00     13.45 o
 -14   9   1       40.46       32.40     12.65 o
 -13   9   1       85.04       44.48      5.70 o
 -12   9   1      142.36      120.54      8.74 o
 -11   9   1        5.65       10.02      9.95 o
 -10   9   1       23.25       34.27      9.77 o
  -9   9   1       29.44       32.63      7.06 o
  -8   9   1      262.53      263.46     31.62 o
  -7   9   1      260.52      410.90    105.14 o
  -6   9   1       27.36       31.68     19.57 o
  -5   9   1       22.02       28.74     12.04 o
  -4   9   1      101.01      152.08     23.31 o
  -3   9   1       56.87       46.95      5.95 o
  -2   9   1      217.44      153.17      9.60 o
  -1   9   1       23.32       10.64      9.28 o
   0   9   1       74.79       87.18      8.76 o
   1   9   1        0.84        6.43      6.99 o
   2   9   1       27.33       26.80      8.12 o
   3   9   1      207.06      132.75      6.80 o
   4   9   1        2.58        3.10      5.51 o
   5   9   1        7.58        7.36      4.77 o
   6   9   1       22.77       32.42     13.77 o
 -13  10   1       11.38       13.88      4.79 o
 -12  10   1        1.30        0.00      5.02 o
 -11  10   1        2.75        0.00      7.77 o
 -10  10   1       58.27       49.43      6.74 o
  -9  10   1      160.31      145.22     11.93 o
  -8  10   1        1.90        4.40      5.46 o
  -7  10   1      273.35      290.11     12.43 o
  -6  10   1       34.87       32.77     11.61 o
  -5  10   1       35.92       16.41      9.15 o
  -4  10   1        0.78        0.00      7.13 o
  -3  10   1      939.70      795.97     98.04 o
  -2  10   1        0.51       21.86      7.30 o
  -1  10   1       37.26       36.68      6.30 o
   0  10   1        6.54        6.40      6.06 o
   1  10   1      120.54       96.10      8.42 o
   2  10   1       13.35       11.11      7.14 o
   4  10   1      157.25      210.75     13.10 o
   5  10   1       73.56       64.76     17.25 o
 -13  11   1        9.63       10.68     17.17 o
 -12  11   1       52.50       37.82     13.06 o
 -11  11   1      148.51      147.29     14.51 o
 -10  11   1       41.70       41.77      4.46 o
  -9  11   1       55.51       46.43      4.65 o
  -8  11   1      465.20      466.10     28.93 o
  -7  11   1      614.68      547.89     28.28 o
  -6  11   1       44.60       48.45     12.08 o
  -5  11   1        1.35        9.92     11.78 o
  -4  11   1      666.84      456.77     12.40 o
  -3  11   1      256.90      271.09     32.81 o
  -2  11   1        3.71        4.74      7.26 o
  -1  11   1       59.12       41.03      9.50 o
   0  11   1       12.09       15.87      8.10 o
   1  11   1       89.18       74.82      8.91 o
   2  11   1      139.22      126.10      9.50 o
   3  11   1       79.19       58.15      7.62 o
 -12  12   1        2.10        4.66     10.20 o
 -11  12   1        0.12        0.00      5.01 o
 -10  12   1       54.10       65.54      4.99 o
  -9  12   1      119.14      148.21     31.38 o
  -8  12   1       89.63      126.09     35.82 o
  -7  12   1       13.81        0.00     12.80 o
  -6  12   1       83.37       98.09     12.65 o
  -5  12   1      122.60      135.55     13.40 o
  -4  12   1      121.07      112.23     13.55 o
  -3  12   1       84.21       76.92      8.57 o
  -2  12   1        4.93        4.24     10.89 o
  -1  12   1       14.24       28.00     13.38 o
   0  12   1      139.92      106.35     11.54 o
   1  12   1       19.04       32.30      9.95 o
 -11  13   1        4.08        2.36      4.45 o
 -10  13   1        4.65        0.00     14.41 o
  -9  13   1       28.16       12.82     13.17 o
  -8  13   1       32.26        1.69     13.82 o
  -6  13   1        0.37        0.00     14.12 o
  -5  13   1       33.90       38.78     14.36 o
  -4  13   1       28.27       20.52     12.97 o
  -2  13   1       70.32       50.88     12.75 o
  -1  13   1       26.95       26.35     12.65 o
  -9  14   1       37.87       49.44      5.74 o
  -8  14   1       10.56       10.32     15.95 o
  -7  14   1        0.15       22.38     15.93 o
  -6  14   1        4.90        0.00     29.67 o
  -5  14   1       43.61       33.71     14.44 o
  -3  14   1       37.81       32.00     14.04 o
   4 -15   2        3.83       10.20     18.46 o
   5 -15   2       32.39       27.57     12.31 o
   6 -15   2       37.08       21.99     16.51 o
   7 -15   2       18.57       26.25     11.67 o
   1 -14   2       26.23       29.20     10.13 o
   2 -14   2        0.57        0.00     13.40 o
   4 -14   2       29.19       47.93     14.24 o
   5 -14   2       19.71       18.83     14.78 o
   6 -14   2        1.17       13.54     11.62 o
   7 -14   2       34.33       20.18     11.32 o
   8 -14   2       31.17       16.25     14.98 o
   9 -14   2        8.13        8.78      7.27 o
  10 -14   2        1.86       11.66      8.48 o
  -1 -13   2        0.04        0.00      8.49 o
   0 -13   2       39.51       19.88      9.12 o
   1 -13   2       71.88       52.30     14.76 o
   2 -13   2      135.57      134.83     15.13 o
   3 -13   2       32.22       13.48      9.78 o
   4 -13   2        5.18        6.52     18.28 o
   5 -13   2       44.06       33.47     13.30 o
   6 -13   2      162.60      145.93     10.70 o
   7 -13   2      278.69      228.58     17.49 o
   8 -13   2       97.84      119.92     20.36 o
   9 -13   2        0.48        4.31      6.15 o
  10 -13   2        6.19        8.65      7.01 o
  11 -13   2       28.11       21.28      7.85 o
  -3 -12   2       74.81       56.14     10.22 o
  -2 -12   2       59.86       44.80     19.70 o
   0 -12   2       70.84       61.28     11.14 o
   1 -12   2       12.45       26.32     11.61 o
   2 -12   2       20.22       32.42     12.16 o
   3 -12   2      336.67      307.48     14.62 o
   4 -12   2      161.60      184.68     36.83 o
   5 -12   2      133.18      183.76      9.47 o
   6 -12   2       43.61       86.83      7.94 o
   7 -12   2       56.87       57.61      9.46 o
   8 -12   2       14.30       16.42      6.14 o
   9 -12   2        7.54        5.90      5.68 o
  10 -12   2        1.00       12.65     12.30 o
  11 -12   2        5.86        1.08      7.21 o
  12 -12   2        1.61        5.93      7.17 o
  -2 -11   2       21.63       15.36      8.73 o
  -1 -11   2       11.06       24.81      4.96 o
   0 -11   2      131.17      243.12      5.95 o
   1 -11   2        0.43        0.50      0.99 o
   2 -11   2      447.20      448.19     12.43 o
   3 -11   2        0.80       15.63     10.84 o
   4 -11   2      118.68      119.97     10.99 o
   5 -11   2        0.20        3.51      7.80 o
   6 -11   2      129.36      110.03     13.10 o
   7 -11   2      124.17       83.18      8.69 o
   8 -11   2       33.99       29.34     14.44 o
   9 -11   2      159.15      110.57     11.51 o
  10 -11   2       26.47       37.51      7.91 o
  12 -11   2        0.47        4.96      6.77 o
  13 -11   2        9.73       11.05      7.07 o
  -5 -10   2       87.02       77.10      7.34 o
  -3 -10   2       19.61       14.94      6.10 o
  -2 -10   2      123.97      103.13      6.31 o
  -1 -10   2      396.64      385.73     11.34 o
   0 -10   2       39.34       34.18      6.84 o
   1 -10   2      262.27      284.44      7.92 o
   2 -10   2      113.61      109.36     19.13 o
   3 -10   2       42.52       25.38      9.50 o
   4 -10   2        1.02        2.46      7.44 o
   5 -10   2      522.60      543.65     26.94 o
   6 -10   2      307.75      267.27      8.15 o
   7 -10   2        5.07       16.36      6.48 o
   8 -10   2      107.23      122.08     18.18 o
   9 -10   2        1.91        6.21      7.33 o
  10 -10   2       71.29       90.96     13.89 o
  11 -10   2        5.19       12.02      7.49 o
  13 -10   2       12.07       14.82      9.20 o
  -6  -9   2      141.89      135.43     12.78 o
  -5  -9   2       52.45       50.62      5.16 o
  -4  -9   2       24.16       29.20      6.68 o
  -3  -9   2       50.91       49.82      7.12 o
  -2  -9   2      457.82      394.75      8.35 o
  -1  -9   2      222.63      241.88      8.47 o
   0  -9   2        1.51        0.62      8.14 o
   1  -9   2      198.24      191.89      9.01 o
   2  -9   2      822.89      842.01     11.44 o
   3  -9   2      947.49      774.24     10.82 o
   4  -9   2      534.89      574.26      9.72 o
   5  -9   2       98.29       98.74      8.68 o
   6  -9   2       24.98       43.60      6.70 o
   7  -9   2      163.39      182.88     30.25 o
   8  -9   2       27.53       23.52      7.21 o
   9  -9   2       19.11       20.68      4.86 o
  10  -9   2        2.24        0.41      5.92 o
  11  -9   2      111.58       94.41     13.40 o
  12  -9   2      162.04      173.58      9.43 o
  13  -9   2       57.20       58.92      7.79 o
  -8  -8   2       59.10       44.36     13.62 o
  -7  -8   2        6.27        3.99      5.61 o
  -6  -8   2       23.88       43.41     11.41 o
  -5  -8   2      257.30      251.06      6.40 o
  -4  -8   2      372.10      394.90     15.53 o
  -3  -8   2       33.55       34.54      4.81 o
  -2  -8   2        0.09        2.24      9.15 o
  -1  -8   2      131.40      132.58      6.57 o
   0  -8   2      655.23     1662.16     13.64 o
   1  -8   2     1156.01     1191.61      9.20 o
   2  -8   2      852.55      919.47      9.30 o
   3  -8   2      169.04      173.58      5.52 o
   4  -8   2      233.86      213.05      7.62 o
   5  -8   2      241.12      520.98      8.19 o
   6  -8   2     1322.01     1547.59     75.79 o
   7  -8   2       66.20       61.68      6.77 o
   8  -8   2       32.82       27.84      4.44 o
   9  -8   2        2.88       12.57      8.45 o
  10  -8   2      137.25      136.65      7.94 o
  11  -8   2       71.96       61.79      8.34 o
  12  -8   2        3.67        3.87      9.13 o
  13  -8   2        9.88        9.66      4.75 o
  -9  -7   2        5.95       15.43     26.72 o
  -8  -7   2       60.05       52.92      6.85 o
  -6  -7   2      779.65      834.85      5.49 o
  -5  -7   2      356.45      391.45      6.23 o
  -4  -7   2       62.53       69.98     12.50 o
  -3  -7   2      270.91      272.77      6.08 o
  -2  -7   2       63.33       59.66      5.78 o
  -1  -7   2     1105.93     2530.45     24.56 o
   0  -7   2      724.89      679.67      8.16 o
   1  -7   2      641.25      575.17     25.48 o
   2  -7   2      307.79      351.40     10.48 o
   3  -7   2     3078.20     3027.61     11.26 o
   4  -7   2     1040.99      895.04      8.66 o
   5  -7   2      152.49      221.29      7.57 o
   6  -7   2        4.89        6.40      3.70 o
   7  -7   2      483.54      532.82     43.18 o
   8  -7   2       16.76       16.81      3.81 o
   9  -7   2      148.06      163.74     18.20 o
  10  -7   2       23.06       25.88      7.49 o
  11  -7   2       82.37       75.72     13.24 o
  12  -7   2       68.58       66.66      6.67 o
  13  -7   2       40.67       41.32      6.23 o
 -10  -6   2        2.37       15.48     13.45 o
  -9  -6   2       34.20       40.09     24.44 o
  -8  -6   2       13.40       15.96      3.59 o
  -7  -6   2      425.86      391.48      9.87 o
  -6  -6   2       25.25       22.53      9.08 o
  -5  -6   2      192.82      198.33      5.36 o
  -4  -6   2      585.54      625.13      4.62 o
  -3  -6   2      255.15      200.24      8.08 o
  -2  -6   2      928.71     1025.89     16.06 o
  -1  -6   2        2.11        8.46      5.53 o
   0  -6   2       58.95       44.06      5.71 o
   1  -6   2       67.43       48.15     11.49 o
   2  -6   2     1045.02      976.93      7.94 o
   3  -6   2        1.10       14.00      4.04 o
   4  -6   2      116.08      112.33      4.46 o
   5  -6   2       55.10       74.49     18.83 o
   6  -6   2     1067.45     1070.67      9.34 o
   7  -6   2      932.21     1009.50     41.74 o
   8  -6   2        5.72        9.06      6.15 o
   9  -6   2       91.79      103.94     22.85 o
  10  -6   2        0.66       10.86     10.27 o
  11  -6   2      350.85      357.40     28.83 o
  12  -6   2       34.48       31.98      3.70 o
  13  -6   2       33.12       28.57      6.23 o
 -10  -5   2      147.93      136.02     13.00 o
  -9  -5   2        1.46        5.08      3.28 o
  -8  -5   2        1.36        0.00      8.10 o
  -7  -5   2      624.61      683.17      5.66 o
  -6  -5   2      783.35      866.88      6.30 o
  -5  -5   2      545.66      577.39     14.85 o
  -4  -5   2        2.96        2.93      3.13 o
  -3  -5   2      552.64      677.58     25.16 o
  -2  -5   2      457.49      421.13      5.35 o
  -1  -5   2       40.81       37.86      4.36 o
   0  -5   2       51.80       43.71      3.62 o
   1  -5   2      586.87      529.58     17.99 o
   2  -5   2       40.45       37.44      5.43 o
   3  -5   2       10.00       11.64      4.86 o
   4  -5   2       55.13       86.84      2.85 o
   5  -5   2     1859.05     2059.53    209.04 o
   6  -5   2        0.33        6.73      3.72 o
   7  -5   2       26.91       32.27      3.86 o
   8  -5   2      165.77      170.38      7.45 o
   9  -5   2        4.25        3.32      3.56 o
  10  -5   2     1051.60      871.44    113.37 o
  11  -5   2        2.46        2.64      4.02 o
  12  -5   2       82.47       83.39     11.61 o
  13  -5   2       63.23       53.29      6.75 o
 -11  -4   2       52.17       51.40     13.00 o
 -10  -4   2       22.35       26.57      2.75 o
  -9  -4   2       46.99       53.62      6.20 o
  -8  -4   2      339.74      308.58      7.78 o
  -7  -4   2      791.36      868.29     24.31 o
  -6  -4   2        1.51        2.28      7.47 o
  -5  -4   2      415.30      434.09      4.17 o
  -4  -4   2     1341.34     1378.68      7.24 o
  -3  -4   2      891.23      977.52     37.04 o
  -2  -4   2      137.64      160.74      5.17 o
  -1  -4   2      851.04      696.99      5.26 o
   0  -4   2      815.85      681.73     19.71 o
   1  -4   2      588.40      551.28     16.25 o
   2  -4   2     4638.93     4421.10     71.75 o
   3  -4   2      813.25      833.78      5.23 o
   4  -4   2      456.76      465.87     28.33 o
   5  -4   2      306.53      453.55    127.17 o
   6  -4   2      261.09      200.09     22.94 o
   7  -4   2      931.41      937.96     46.97 o
   8  -4   2      263.82      214.21     14.60 o
   9  -4   2      233.20      231.97      7.37 o
  10  -4   2      411.85      435.82      7.06 o
  11  -4   2      204.67      191.57      4.92 o
  12  -4   2       74.49      108.96      9.87 o
  13  -4   2        3.39        3.72     10.22 o
 -12  -3   2        0.01        0.07     12.83 o
 -11  -3   2      104.81      112.33     12.40 o
  -9  -3   2       13.89       19.68      5.48 o
  -8  -3   2      244.89      208.88     10.54 o
  -7  -3   2      205.96      231.16      8.04 o
  -6  -3   2      929.09     1038.30      5.23 o
  -5  -3   2     1184.53     1194.50      4.89 o
  -4  -3   2      369.25      331.24      3.77 o
  -3  -3   2      175.62      166.51      2.94 o
  -2  -3   2        8.22        0.00      3.92 o
  -1  -3   2      197.00      298.49      4.17 o
   0  -3   2        7.28        8.91      5.07 o
   1  -3   2     3273.56     3607.73     29.77 o
   2  -3   2      558.62      515.38     29.34 o
   3  -3   2      136.71      174.11     17.33 o
   4  -3   2     7690.75     7308.21    139.29 o
   5  -3   2     6856.31     7569.06    112.20 o
   6  -3   2      193.76      141.99      6.24 o
   7  -3   2      139.72       94.49     12.56 o
   8  -3   2      469.43      496.54     94.59 o
   9  -3   2        8.44        9.68      5.53 o
  10  -3   2      139.48      127.42      9.63 o
  11  -3   2       75.33       42.03      7.49 o
  12  -3   2       48.92       34.53     10.74 o
  13  -3   2        1.83       18.48     11.29 o
 -12  -2   2      198.37      206.18     13.17 o
 -11  -2   2       58.93       53.59     22.15 o
 -10  -2   2        5.00        1.66     10.35 o
  -9  -2   2        0.96        3.66      2.46 o
  -8  -2   2      472.66      537.44     25.23 o
  -7  -2   2      549.55      548.69     57.57 o
  -6  -2   2     1728.42     1976.06      6.52 o
  -5  -2   2      959.79      986.49     68.00 o
  -4  -2   2      140.40      126.71      5.64 o
  -3  -2   2      787.56      640.93     16.86 o
  -2  -2   2      586.07      909.52      7.47 o
  -1  -2   2      847.50      680.00      6.67 o
   0  -2   2      875.32      718.94     19.40 o
   1  -2   2      456.99      433.11      3.57 o
   2  -2   2       30.52       17.04      5.78 o
   3  -2   2        7.12       62.41     14.53 o
   4  -2   2      404.93      379.64     89.76 o
   5  -2   2      418.22      307.71     52.05 o
   6  -2   2     1582.63     1524.24     77.18 o
   7  -2   2     4587.57     4495.73    171.68 o
   8  -2   2     1758.62     1515.72    292.78 o
   9  -2   2      357.64      321.83     10.37 o
  10  -2   2      585.21      661.69     11.34 o
  11  -2   2      264.17      319.80     11.36 o
  12  -2   2        8.14        1.29     11.59 o
  13  -2   2        7.59       11.06     12.90 o
 -13  -1   2       43.83       50.06     12.88 o
 -12  -1   2        8.43        0.00     22.63 o
 -11  -1   2       60.06       68.63      7.52 o
 -10  -1   2      155.52      180.63      9.51 o
  -9  -1   2      129.25       92.58      5.12 o
  -8  -1   2       47.68       56.95      8.26 o
  -7  -1   2      207.90      275.39      9.92 o
  -6  -1   2     1238.91     1375.00     84.47 o
  -5  -1   2      903.37      822.15      4.27 o
  -4  -1   2    10355.98     9570.69     51.63 o
  -3  -1   2      255.54      385.54     37.29 o
  -2  -1   2     3756.49     3239.71     11.29 o
  -1  -1   2      527.23      398.04     17.08 o
   0  -1   2     2759.02     2982.41     13.19 o
   1  -1   2     2205.61     2097.99    135.71 o
   2  -1   2     3781.03     3356.49    107.07 o
   3  -1   2     4602.28     4780.09     16.84 o
   4  -1   2     5700.20     5260.17    366.72 o
   5  -1   2    11451.10    11293.92    212.81 o
   6  -1   2     4327.78     4072.32    115.45 o
   7  -1   2      802.70      826.19     71.45 o
   8  -1   2       55.11       35.10      7.44 o
   9  -1   2      428.74      437.62     10.05 o
  10  -1   2      323.74      394.85     10.84 o
  11  -1   2       96.86      131.58     10.99 o
 -12   0   2      128.56      118.36     11.01 o
 -11   0   2      257.39      227.47     14.53 o
 -10   0   2      242.41      259.94     20.03 o
  -9   0   2      137.65      156.76      4.27 o
  -8   0   2       16.11       18.73      5.21 o
  -7   0   2     3028.02     3301.79     21.46 o
  -6   0   2     2699.00     2857.07     47.65 o
  -5   0   2      882.74      831.87      6.64 o
  -4   0   2       12.09       10.18      2.11 o
  -3   0   2     1436.33     1044.58      8.99 o
  -2   0   2      184.78      223.68      5.00 o
  -1   0   2     3103.55     2796.97     40.19 o
   0   0   2      852.56      984.45     39.61 o
   1   0   2      339.81      509.83     28.42 o
   2   0   2     3177.00     2954.94     89.99 o
   3   0   2     2815.07     2354.67      5.93 o
   4   0   2     5551.91     5645.81     42.40 o
   5   0   2        6.14        1.08      3.84 o
   6   0   2       19.73       31.31      6.05 o
   7   0   2      312.96      337.72      8.04 o
   8   0   2      100.14      109.13      8.58 o
   9   0   2       10.90       11.64      9.28 o
  10   0   2      122.40      113.57     11.19 o
  11   0   2       27.83       23.87     11.39 o
  12   0   2       31.67       25.85     12.40 o
 -13   1   2      229.98      179.72     63.05 o
 -12   1   2       92.51       78.20     10.44 o
 -11   1   2        0.95        5.94      4.35 o
 -10   1   2       12.14       26.10      7.69 o
  -9   1   2      141.90      149.16      3.86 o
  -8   1   2      110.43      103.51      3.39 o
  -7   1   2      266.65      236.45     17.99 o
  -6   1   2        1.53        7.14      3.97 o
  -5   1   2       69.91       77.35      3.18 o
  -4   1   2      564.61      846.13    285.12 o
  -3   1   2      135.05      186.76     11.66 o
  -2   1   2     2483.63     1980.79     73.54 o
  -1   1   2      313.63      333.37     10.43 o
   0   1   2     1051.93      993.79     17.07 o
   1   1   2      618.59      487.28     13.61 o
   2   1   2       98.94       61.74     17.60 o
   3   1   2       56.25       52.05      4.22 o
   4   1   2      129.12      137.44      5.14 o
   5   1   2      388.80      312.78      6.35 o
   6   1   2      302.20      248.63     13.62 o
   7   1   2       26.40       44.41      7.99 o
   8   1   2       87.07      105.83      8.98 o
   9   1   2      288.65      374.46     21.31 o
  10   1   2      146.29      153.17     12.06 o
  11   1   2       56.90       52.64     12.55 o
 -14   2   2       63.53       63.06     10.32 o
 -13   2   2        4.68        9.57     10.25 o
 -12   2   2      110.40      115.58      5.08 o
 -11   2   2      258.96      296.04     14.59 o
 -10   2   2        7.62        5.49      3.59 o
  -9   2   2       25.86       23.27      4.49 o
  -8   2   2       21.21       17.37      4.74 o
  -7   2   2      784.79      708.07     18.51 o
  -6   2   2      387.45      362.48      6.29 o
  -5   2   2       70.15       55.68      7.22 o
  -4   2   2      264.13      364.80      9.85 o
  -3   2   2      161.20       87.15      2.17 o
  -2   2   2     1922.31     1424.40      4.34 o
  -1   2   2    30661.65    31940.25     54.58 o
   0   2   2     1159.93      981.94      3.47 o
   1   2   2     2545.78     2241.53     10.64 o
   2   2   2     1949.66     1948.32      6.50 o
   3   2   2      752.23      665.12     31.00 o
   4   2   2     2461.06     2628.82      9.87 o
   5   2   2       52.23       67.13     12.63 o
   6   2   2      174.12      125.88      7.54 o
   7   2   2      314.00      289.14      9.43 o
   8   2   2      125.37      135.63      9.75 o
   9   2   2      225.10      226.55     11.76 o
  11   2   2        5.02        8.26     13.22 o
 -14   3   2       18.53       13.65      5.08 o
 -13   3   2      256.25      215.98     14.45 o
 -12   3   2      164.96      171.16      8.45 o
 -11   3   2        8.93        8.56      6.18 o
 -10   3   2       78.20       87.83     13.38 o
  -9   3   2      475.43      454.12     35.45 o
  -8   3   2      180.43      149.61      6.50 o
  -7   3   2        6.72       11.42      2.57 o
  -6   3   2      742.97      693.72      7.12 o
  -5   3   2       94.85      113.79      2.75 o
  -4   3   2     1127.94      698.50      3.15 o
  -3   3   2     1516.66     1569.40      2.98 o
  -2   3   2      248.63      547.94      4.91 o
  -1   3   2     1031.17     1164.60      6.05 o
   0   3   2       44.67       32.25      3.80 o
   1   3   2     3340.88     3018.78    127.68 o
   2   3   2      785.70      805.25     50.58 o
   3   3   2        3.77        7.40      2.86 o
   4   3   2       55.55       30.56      1.27 o
   5   3   2      536.51      559.28      8.76 o
   6   3   2      177.76      225.56      9.23 o
   7   3   2      487.18      536.23     10.77 o
   8   3   2        6.85        0.99     10.42 o
   9   3   2       52.10       41.31     11.64 o
  10   3   2       76.57       81.84     12.60 o
 -14   4   2       30.58       31.21      5.54 o
 -12   4   2      316.80      284.07     11.71 o
 -11   4   2      329.68      347.46      4.64 o
 -10   4   2      108.88      129.38     20.93 o
  -9   4   2      103.58       91.35      6.75 o
  -8   4   2       33.89       30.52      3.90 o
  -7   4   2     2104.69     2122.92    120.89 o
  -6   4   2     2586.90     2404.28     26.22 o
  -5   4   2     1890.53     2001.05     59.68 o
  -4   4   2        0.94        5.05      2.78 o
  -3   4   2      318.79      360.96      6.43 o
  -2   4   2     1210.40     1595.95      7.72 o
  -1   4   2     2298.61     1726.56     11.11 o
   0   4   2     1568.05     1831.95      7.14 o
   1   4   2      151.10      222.56      7.77 o
   2   4   2       14.86       12.06      4.95 o
   3   4   2      294.40      294.97      7.34 o
   4   4   2     2134.50     2080.58    113.45 o
   5   4   2      685.42      714.03      4.09 o
   6   4   2       12.62       14.04      9.45 o
   7   4   2        3.88        2.78     21.11 o
   8   4   2      667.27      696.44     14.17 o
  10   4   2       28.84       49.22     13.67 o
 -14   5   2        2.65        3.41      4.59 o
 -13   5   2       64.05       90.70      7.59 o
 -12   5   2        5.79        0.00      6.45 o
 -11   5   2       75.12       63.10     10.17 o
 -10   5   2      133.10      142.39      3.72 o
  -9   5   2        1.55        6.62      3.34 o
  -8   5   2      638.26      638.05     22.00 o
  -7   5   2      637.97      736.04      4.17 o
  -6   5   2     3569.80     3839.84     10.35 o
  -5   5   2       79.49      152.72      2.48 o
  -4   5   2     3593.70     4602.77     13.42 o
  -3   5   2     5179.19     5255.23     13.87 o
  -2   5   2     5307.00     5811.33     27.29 o
  -1   5   2     1093.11     1217.52      7.64 o
   0   5   2       15.19       33.27      4.81 o
   1   5   2        3.19        7.19      4.17 o
   2   5   2      178.81      418.02      9.92 o
   3   5   2       23.34       27.09      6.59 o
   4   5   2       58.04       42.72      2.78 o
   5   5   2      877.59      894.73     63.56 o
   6   5   2       10.99       16.77     10.15 o
   7   5   2      235.61      253.52     12.06 o
   8   5   2       40.08       57.06     12.11 o
   9   5   2        0.24        6.60     13.22 o
 -14   6   2       34.80       31.46      7.49 o
 -13   6   2       31.67       24.63      6.08 o
 -12   6   2       39.31       65.02     16.08 o
 -11   6   2      223.52      203.28      5.93 o
 -10   6   2        1.13        6.37      3.88 o
  -9   6   2      459.96      434.70     15.14 o
  -8   6   2       73.76       87.30      7.77 o
  -7   6   2       19.23       11.24      8.91 o
  -6   6   2      243.53      229.83     45.95 o
  -5   6   2     1465.63     1020.27     14.71 o
  -4   6   2       35.60       44.88      4.96 o
  -3   6   2      262.48      550.84      7.44 o
  -2   6   2      164.93      217.89      6.82 o
  -1   6   2      488.04      455.95      6.50 o
   0   6   2       42.54       38.45      7.07 o
   1   6   2      195.60      198.02     33.79 o
   2   6   2       38.87       54.36      4.96 o
   3   6   2      502.68      535.66      9.20 o
   4   6   2      515.65      447.91      4.54 o
   5   6   2        1.77        0.15      9.85 o
   6   6   2      187.29      105.01      2.43 o
   7   6   2        0.76        0.00     12.30 o
   8   6   2       57.41       69.81     13.52 o
 -14   7   2        0.16        1.79      9.58 o
 -13   7   2       62.75       68.92     11.44 o
 -12   7   2       42.55       40.48      8.90 o
 -11   7   2        8.73       20.94      7.67 o
 -10   7   2      491.46      508.09     14.02 o
  -9   7   2        4.58        0.00      3.65 o
  -8   7   2      410.02      419.86      4.07 o
  -7   7   2      841.06     2075.52     14.89 o
  -6   7   2      179.87      112.46      2.68 o
  -5   7   2       23.67       33.49      2.48 o
  -4   7   2       92.39      135.55      7.84 o
  -3   7   2      333.77      210.82      8.06 o
  -2   7   2      888.18      962.46      8.98 o
  -1   7   2      774.27      655.16    130.58 o
   0   7   2      214.36      151.67     19.80 o
   1   7   2       48.59       76.96      2.48 o
   2   7   2      225.04      222.08      5.90 o
   3   7   2      306.57      309.98     21.60 o
   4   7   2       90.77       82.54      8.53 o
   5   7   2        8.13       13.82     11.09 o
   6   7   2       12.68        5.24      8.78 o
   7   7   2       83.86      130.86     13.74 o
 -14   8   2       42.93       43.91     11.83 o
 -12   8   2       20.61       20.33      6.99 o
 -11   8   2       26.37       35.90      9.23 o
 -10   8   2      199.39      167.40     15.57 o
  -9   8   2      678.97     1597.56      4.96 o
  -8   8   2       95.60       81.72      3.20 o
  -7   8   2      290.95      264.01     10.20 o
  -6   8   2        6.08       20.69      9.30 o
  -5   8   2      442.03      392.52      9.95 o
  -4   8   2      417.14      500.33      9.53 o
  -3   8   2       39.97       71.77      4.96 o
  -2   8   2       78.61       68.84      8.43 o
  -1   8   2       38.54       23.27      7.34 o
   0   8   2        1.35       12.60      7.19 o
   1   8   2       46.95       41.11      6.38 o
   2   8   2       26.85       25.25     12.06 o
   3   8   2        0.14       10.49      9.85 o
   4   8   2        5.26        6.08      2.48 o
   5   8   2       29.48       34.26     12.06 o
   6   8   2      111.26      115.14     27.21 o
 -14   9   2        1.02        0.20      7.78 o
 -13   9   2       30.46       27.55      7.71 o
 -12   9   2       39.90       26.03      8.72 o
 -11   9   2       11.55        4.71     12.28 o
 -10   9   2       98.32       88.28      7.14 o
  -9   9   2        8.44       13.17      5.43 o
  -8   9   2      184.02      188.11      6.55 o
  -7   9   2      350.81      333.55      7.59 o
  -6   9   2       28.38       39.67      9.80 o
  -5   9   2      182.78      120.47      9.82 o
  -4   9   2       43.48       20.37     19.55 o
  -3   9   2      147.44      152.00     10.15 o
  -2   9   2      107.60       93.68      9.18 o
  -1   9   2        7.05       17.54      9.25 o
   0   9   2      323.39      782.70      7.44 o
   1   9   2       13.42       19.42      7.42 o
   2   9   2       21.14        8.01      6.95 o
   3   9   2        0.73        0.00     11.16 o
   4   9   2        1.86        5.21     10.12 o
   5   9   2       51.48       62.19     13.30 o
 -13  10   2       46.13       56.66     15.38 o
 -12  10   2        3.59        0.11      3.91 o
 -11  10   2       18.89       19.39      6.76 o
 -10  10   2        6.85        6.83      3.49 o
  -9  10   2       93.97       86.63     12.06 o
  -8  10   2      158.38      161.61      5.72 o
  -7  10   2       87.82       90.20     11.51 o
  -6  10   2      203.01      464.04      7.44 o
  -5  10   2      248.47      275.47     12.35 o
  -4  10   2      993.33     1033.32     15.21 o
  -3  10   2      296.13      235.23     11.39 o
  -2  10   2        0.22        5.73     21.01 o
  -1  10   2      266.02      623.09      4.96 o
   0  10   2      116.67      109.21      9.38 o
   1  10   2      113.40      106.53     17.42 o
   3  10   2        0.42        6.20     11.61 o
   4  10   2       11.62       10.00      5.95 o
 -13  11   2        2.43        2.84      8.90 o
 -12  11   2        7.61       23.94     28.58 o
 -11  11   2       22.01        9.67      7.60 o
 -10  11   2      119.28       92.71      4.42 o
  -9  11   2      109.86      130.46      7.51 o
  -8  11   2        6.05        3.40      3.89 o
  -7  11   2       21.05       24.76     13.62 o
  -6  11   2      364.64      377.14     14.64 o
  -5  11   2      456.32      412.64     26.20 o
  -4  11   2       10.01       18.36     11.44 o
  -3  11   2       37.90       26.72     23.94 o
  -2  11   2      331.84      290.93     12.63 o
  -1  11   2      275.13      275.47     11.78 o
   0  11   2      213.32      183.88     11.16 o
   1  11   2        0.13        5.48      9.20 o
   2  11   2       12.18        0.00     11.64 o
 -12  12   2       33.90       55.79     15.78 o
 -11  12   2       26.38       18.71      4.94 o
 -10  12   2        0.27        5.06     14.59 o
  -9  12   2       38.50       38.68      7.00 o
  -8  12   2       56.10       80.59     12.63 o
  -7  12   2        5.50        0.00     26.54 o
  -6  12   2        0.82        0.82     12.40 o
  -5  12   2       11.78       18.66     12.26 o
  -4  12   2      238.04      217.62     14.54 o
  -3  12   2       63.04       77.25     13.15 o
  -2  12   2       19.35       29.97     11.24 o
  -1  12   2        0.02       11.24     11.16 o
   0  12   2        6.92       15.13     21.46 o
 -11  13   2        3.78        0.00     31.43 o
 -10  13   2       37.09       33.87      9.39 o
  -8  13   2        7.96       10.32     13.92 o
  -7  13   2        1.10        2.93     13.55 o
  -6  13   2       26.72       17.34     13.52 o
  -5  13   2       31.12       30.99     14.31 o
  -4  13   2        2.78        6.90     13.89 o
  -3  13   2        3.14        3.13     12.35 o
  -2  13   2       18.66       21.34     24.71 o
  -9  14   2        7.37       20.34     15.28 o
  -8  14   2       12.17       19.40     15.06 o
  -7  14   2       15.02       14.39     15.95 o
  -6  14   2        0.59       15.01     15.53 o
  -4  14   2        5.48       25.53     13.97 o
   4 -15   3       16.76       13.90     17.43 o
   6 -15   3       23.69       14.74     12.47 o
   7 -15   3       78.97       77.23     12.75 o
   0 -14   3        7.35        0.00     20.80 o
   1 -14   3       22.17       12.85     15.28 o
   2 -14   3       32.45       44.28     16.00 o
   3 -14   3        7.55        4.24     10.44 o
   4 -14   3       14.38       21.01     15.75 o
   5 -14   3       78.28       66.33     10.83 o
   6 -14   3       37.47       36.70     10.67 o
   7 -14   3       14.45       23.85     15.16 o
   8 -14   3       13.70       15.85     17.76 o
   9 -14   3       25.76       31.92      7.06 o
  10 -14   3       33.40       51.68     11.10 o
  -1 -13   3        9.33       14.59     22.33 o
   1 -13   3       22.08       10.54     12.50 o
   2 -13   3       32.43       37.11     12.90 o
   3 -13   3      142.43      120.30     13.40 o
   4 -13   3       92.20       98.66     13.67 o
   5 -13   3        8.32       33.78      9.82 o
   6 -13   3       75.87       53.83     13.53 o
   7 -13   3       95.27      111.34     13.84 o
   8 -13   3       56.96      103.99     35.75 o
   9 -13   3       47.29       33.51      8.11 o
  10 -13   3        3.78        5.35     10.08 o
  11 -13   3       17.86       22.28      7.98 o
  -3 -12   3      140.57      132.72     10.72 o
  -2 -12   3        1.97        0.00     10.10 o
  -1 -12   3        0.28        6.75      7.81 o
   0 -12   3        5.55        0.00     12.53 o
   1 -12   3      197.81      226.08     23.99 o
   2 -12   3      387.19      389.12     13.42 o
   3 -12   3       89.49      190.11      4.96 o
   4 -12   3       52.06       46.17     12.06 o
   5 -12   3       96.10       85.22     24.36 o
   6 -12   3       26.37       30.51      9.30 o
   7 -12   3      151.79      159.83      9.76 o
   8 -12   3       10.92       11.21      8.17 o
   9 -12   3       30.25       38.23     13.92 o
  10 -12   3       12.14       26.57     11.91 o
  11 -12   3        0.44        2.29      7.02 o
  12 -12   3        0.84       13.77      7.64 o
  -5 -11   3       17.71       13.02      8.11 o
  -4 -11   3       65.90       52.26      7.01 o
  -3 -11   3        0.35        1.46      7.27 o
  -2 -11   3        0.47        6.17      7.01 o
  -1 -11   3       26.26       30.59      9.20 o
   0 -11   3      376.54      375.71      8.71 o
   1 -11   3       58.16       52.25     14.17 o
   2 -11   3     1075.07      907.14     14.74 o
   3 -11   3       13.29        2.92      7.97 o
   4 -11   3       78.63       79.68     21.73 o
   5 -11   3       70.01       75.57     10.82 o
   6 -11   3        0.57        9.94      9.57 o
   7 -11   3       14.57        4.32     12.38 o
   8 -11   3        8.99       12.95      8.19 o
   9 -11   3        9.60        7.69     13.00 o
  10 -11   3       25.88       20.93      6.53 o
  11 -11   3       36.92       65.49      8.76 o
  12 -11   3       25.90       15.19      9.98 o
  -6 -10   3        1.70        4.32      7.49 o
  -5 -10   3       24.14       24.68      7.59 o
  -4 -10   3        0.88        0.00      6.14 o
  -3 -10   3        6.49        2.01      6.35 o
  -2 -10   3       59.99       67.60      9.87 o
  -1 -10   3       62.11       44.11      6.54 o
   0 -10   3       12.59        8.47      9.85 o
   1 -10   3      904.68      884.76     21.14 o
   2 -10   3      135.91      287.58     12.40 o
   3 -10   3      190.64      234.64      7.66 o
   4 -10   3        6.05        0.00     10.57 o
   5 -10   3      319.01      314.89     10.72 o
   6 -10   3      625.37     1517.50     14.89 o
   7 -10   3      368.51      492.86    102.21 o
   8 -10   3      134.78      133.56     13.97 o
   9 -10   3        6.17        3.54      7.41 o
  10 -10   3       48.87       37.87      6.55 o
  11 -10   3       58.06       61.99     11.92 o
  12 -10   3       50.34       51.60      9.58 o
  13 -10   3        0.26        8.36      7.08 o
  -5  -9   3      159.88      173.60     12.58 o
  -4  -9   3      176.39      188.17      5.96 o
  -3  -9   3       13.61       11.08      5.88 o
  -2  -9   3      136.52      119.44      7.78 o
  -1  -9   3      522.70      571.86     10.69 o
   0  -9   3      809.32      770.08     13.38 o
   1  -9   3      375.82      454.16      8.65 o
   2  -9   3       36.67       28.02      6.27 o
   3  -9   3      710.88      590.46     10.54 o
   4  -9   3      472.14      558.89     12.43 o
   5  -9   3      879.58      864.07     10.62 o
   6  -9   3       71.66      169.37      4.96 o
   7  -9   3       59.37       60.15      4.85 o
   8  -9   3       38.51       25.48      8.86 o
   9  -9   3      240.81      231.66     39.80 o
  10  -9   3       88.71       76.70     11.86 o
  11  -9   3        0.07        1.69      7.94 o
  12  -9   3        3.31       16.47      8.22 o
  13  -9   3       29.16       39.87     13.92 o
  -8  -8   3       27.74       28.13      5.61 o
  -7  -8   3       11.40       13.22      7.34 o
  -6  -8   3       70.31       49.62      6.25 o
  -5  -8   3        6.10        2.63      6.45 o
  -4  -8   3       25.80       24.94      4.96 o
  -3  -8   3      441.32      438.83     29.03 o
  -2  -8   3      968.77      917.56     20.60 o
  -1  -8   3      339.13      375.45      8.09 o
   0  -8   3      236.78      217.89      7.79 o
   1  -8   3     1064.51     1108.76     23.88 o
   2  -8   3      623.10      501.23     17.69 o
   3  -8   3       39.10       25.79      9.17 o
   4  -8   3      119.11      123.52      7.72 o
   5  -8   3       19.89       23.05      8.16 o
   6  -8   3      460.34      545.69    130.85 o
   7  -8   3      683.27      706.81     22.20 o
   8  -8   3      574.07      618.93     18.08 o
   9  -8   3        1.32        6.30      4.28 o
  10  -8   3       41.56       49.94      8.53 o
  11  -8   3      203.22      228.81     18.38 o
  12  -8   3       90.91       71.41     20.12 o
  13  -8   3       19.86       30.49     15.83 o
  -9  -7   3       24.39       28.48      8.03 o
  -8  -7   3        4.01       11.58      7.96 o
  -7  -7   3      120.28      137.72      4.31 o
  -6  -7   3      123.66      115.71     15.29 o
  -5  -7   3      328.95      369.16      5.10 o
  -4  -7   3      289.61      259.13      5.04 o
  -3  -7   3       11.61        8.82      4.66 o
  -2  -7   3        3.55        3.47      4.71 o
  -1  -7   3      383.49      368.45      7.79 o
   0  -7   3      581.11      565.57      6.82 o
   1  -7   3     2703.15     2737.97     65.95 o
   2  -7   3       15.60       17.21      6.12 o
   3  -7   3       90.81       77.88      9.46 o
   4  -7   3       75.14      108.62      4.78 o
   5  -7   3      362.70      312.93      7.84 o
   6  -7   3      287.66      248.75      7.05 o
   7  -7   3      252.33      295.70     10.51 o
   8  -7   3      189.62      189.19      4.47 o
   9  -7   3      190.59      162.04     11.02 o
  10  -7   3      101.38      139.67      8.26 o
  11  -7   3       55.85       49.55      5.44 o
  12  -7   3        0.30        2.16      8.00 o
  13  -7   3       25.96       24.51      4.49 o
 -10  -6   3       84.13       95.31     26.82 o
  -9  -6   3       23.84       18.01      4.95 o
  -8  -6   3       15.85       18.97      4.30 o
  -7  -6   3      846.63      803.96     13.64 o
  -6  -6   3      281.04      291.67      6.28 o
  -5  -6   3       77.69       74.30      4.43 o
  -4  -6   3      380.58      399.79      6.20 o
  -3  -6   3      294.10      285.69      6.52 o
  -2  -6   3     3307.59     3349.44     82.41 o
  -1  -6   3      330.34      302.93      7.96 o
   0  -6   3      351.16      381.68      6.52 o
   1  -6   3       62.03       61.40      4.48 o
   2  -6   3      266.35      294.26      9.13 o
   3  -6   3     2193.50     2420.59     14.70 o
   4  -6   3      297.05      307.95      6.25 o
   5  -6   3      465.60      481.46     19.81 o
   6  -6   3       20.59       32.45      5.71 o
   7  -6   3      410.26      380.68     35.47 o
   8  -6   3        1.78        0.00      3.61 o
   9  -6   3        0.86       11.09      6.32 o
  10  -6   3       39.09       57.83     15.24 o
  11  -6   3      104.34      117.54     16.03 o
  12  -6   3       26.00       26.87      4.97 o
  13  -6   3       57.18       65.97      7.78 o
 -10  -5   3       15.00       18.66      4.54 o
  -9  -5   3       46.69       49.53      4.05 o
  -8  -5   3      156.51      175.10      4.84 o
  -7  -5   3        0.45        5.90      4.96 o
  -6  -5   3       50.16       64.00      7.10 o
  -5  -5   3     2106.61     2150.75     41.53 o
  -4  -5   3      464.47      415.46     46.61 o
  -3  -5   3      403.77      370.89      8.67 o
  -2  -5   3      972.07     1196.59     29.53 o
  -1  -5   3     2939.08     2986.88     12.96 o
   0  -5   3      835.11      874.69      6.55 o
   1  -5   3      277.30      213.62     21.45 o
   2  -5   3      505.21      677.22      6.65 o
   3  -5   3       14.75       20.05      3.62 o
   4  -5   3      201.83      161.84     39.84 o
   5  -5   3     3891.77     3861.92    144.41 o
   6  -5   3     1235.01     1271.35      8.16 o
   7  -5   3      107.23      141.93      6.60 o
   8  -5   3        6.00        6.23      3.45 o
   9  -5   3       24.17       22.83      6.29 o
  10  -5   3      670.90      666.72     51.46 o
  11  -5   3       85.77       72.37      8.87 o
  12  -5   3       63.93       42.64      7.80 o
  13  -5   3        0.72        0.00     10.77 o
 -10  -4   3       96.02       71.92     11.81 o
  -9  -4   3       24.16       25.34      5.61 o
  -8  -4   3      398.37      957.28     32.25 o
  -7  -4   3      476.38      589.00      5.61 o
  -6  -4   3     1385.65     1485.44     26.90 o
  -5  -4   3      761.46      762.34     18.89 o
  -4  -4   3      118.13      121.09      4.89 o
  -3  -4   3      134.54      130.38      5.20 o
  -2  -4   3     1000.13     1086.08     18.15 o
  -1  -4   3     4087.12     4004.35    121.65 o
   0  -4   3       70.39       77.82      3.37 o
   1  -4   3     1681.25     1590.13     45.67 o
   2  -4   3      138.40      153.17     11.16 o
   3  -4   3      189.28      165.68     32.56 o
   4  -4   3       14.19       65.19     25.44 o
   5  -4   3       94.58       76.63      4.78 o
   6  -4   3      394.68      375.26     29.89 o
   7  -4   3      438.18      388.11     50.92 o
   8  -4   3      544.21      554.22     28.25 o
   9  -4   3      416.29      433.58     50.06 o
  10  -4   3       22.28       26.45      5.24 o
  11  -4   3       36.66       43.23      6.43 o
  12  -4   3       57.30       44.86     25.44 o
  13  -4   3       18.96       13.52     11.09 o
 -12  -3   3       36.68       46.74     13.27 o
 -11  -3   3        7.29        0.00     11.59 o
 -10  -3   3        1.22        3.12      6.70 o
  -9  -3   3      394.16      453.27     11.11 o
  -8  -3   3      528.63      442.38      5.48 o
  -7  -3   3       72.21       61.47      4.60 o
  -6  -3   3        0.05        0.00      4.12 o
  -5  -3   3      491.11      519.64      5.16 o
  -4  -3   3      877.72      719.28      3.53 o
  -3  -3   3     3130.44     3072.68     67.54 o
  -2  -3   3     1553.20     1661.17     46.43 o
  -1  -3   3     1596.69     1562.64    165.00 o
   0  -3   3      919.10      881.78     42.26 o
   1  -3   3      855.62      849.42      5.27 o
   2  -3   3       22.83       11.63      6.15 o
   3  -3   3      191.69      271.97     41.10 o
   4  -3   3     4725.95     4783.89     57.00 o
   5  -3   3       61.52       43.10      5.38 o
   6  -3   3      530.14      571.45      3.21 o
   7  -3   3      220.74      244.58     36.03 o
   8  -3   3        5.65       12.41      5.20 o
   9  -3   3      209.39      148.89      8.43 o
  10  -3   3      420.36      360.39     66.18 o
  11  -3   3      344.78      416.85     11.73 o
  12  -3   3       23.78       21.91     11.04 o
 -12  -2   3       48.72       54.48      9.85 o
 -11  -2   3       19.14       21.36     11.11 o
 -10  -2   3      244.93      242.51     17.24 o
  -9  -2   3        1.98       12.89      7.06 o
  -8  -2   3      113.16      164.13     13.30 o
  -7  -2   3      214.77      278.05      5.18 o
  -6  -2   3     3050.34     2976.16     28.31 o
  -5  -2   3      114.97      125.96      5.22 o
  -4  -2   3      173.68      215.35     10.66 o
  -3  -2   3        9.06       35.15      3.62 o
  -2  -2   3     2979.91     3590.13     67.81 o
  -1  -2   3    32033.53    31353.97    426.31 o
   0  -2   3     8232.21     7911.57    224.65 o
   1  -2   3      791.57      829.08     36.82 o
   2  -2   3     1182.43      992.14     26.35 o
   3  -2   3      254.93      227.37     13.86 o
   4  -2   3     1703.97     1678.72     46.34 o
   5  -2   3     1251.03     1286.96     67.40 o
   6  -2   3      862.76     1047.74     73.06 o
   7  -2   3      145.13      109.65      6.97 o
   8  -2   3      442.11      344.33    104.64 o
   9  -2   3     1568.86     1659.32     41.44 o
  10  -2   3      613.38      631.97     12.21 o
  11  -2   3        0.02        0.00     11.34 o
 -12  -1   3       95.43       98.41     11.01 o
 -11  -1   3      177.60      131.34      5.38 o
 -10  -1   3        0.21        0.00      9.06 o
  -9  -1   3      347.70      271.82      4.47 o
  -8  -1   3      492.44      595.41     30.10 o
  -7  -1   3     1400.98     1570.53     56.86 o
  -6  -1   3       10.37        8.99      2.81 o
  -5  -1   3      127.39      152.97      4.47 o
  -4  -1   3     2310.10     2449.16    100.05 o
  -3  -1   3       31.02       24.46      7.47 o
  -2  -1   3    39678.71    37749.06    764.31 o
  -1  -1   3     1556.67     1687.91     17.37 o
   0  -1   3     6855.53     6583.01    622.02 o
   1  -1   3       14.00       14.54      7.22 o
   2  -1   3       13.96        8.15      1.34 o
   3  -1   3      104.30       97.17      6.21 o
   4  -1   3      281.24      242.45      4.01 o
   5  -1   3      790.30      804.44      7.19 o
   6  -1   3       55.67       61.09      4.42 o
   7  -1   3     2133.88     1879.38     67.86 o
   8  -1   3      693.84      854.90      9.97 o
   9  -1   3        0.11        0.00      8.96 o
  10  -1   3        9.48       13.35      2.48 o
  11  -1   3      372.75      441.76     13.89 o
  12  -1   3       16.22       11.01     12.90 o
 -13   0   3       47.46       49.66     26.26 o
 -12   0   3        0.92        0.00      6.87 o
 -11   0   3      210.86      217.79      5.66 o
 -10   0   3      568.19      685.31      5.78 o
  -9   0   3      897.57      773.05      9.18 o
  -8   0   3       10.87        9.68      3.51 o
  -7   0   3      949.57     1026.58     10.41 o
  -6   0   3        1.56        2.80      2.77 o
  -5   0   3      365.18      273.44      3.10 o
  -4   0   3       79.18       84.03      3.57 o
  -3   0   3     2957.81     3132.03      6.95 o
  -2   0   3     8872.59     8919.26    109.17 o
  -1   0   3    16983.03    16207.63    129.46 o
   0   0   3      534.55      614.21     25.15 o
   1   0   3       85.17       82.65      5.10 o
   2   0   3        8.47        6.53      1.08 o
   3   0   3     1406.23     1288.40     49.23 o
   4   0   3      130.27      150.86      3.80 o
   5   0   3       17.02        5.04      8.79 o
   6   0   3      668.95      735.12      6.57 o
   7   0   3      376.18      290.13      8.81 o
   8   0   3       36.30       49.34     17.14 o
   9   0   3      455.13      505.07     11.19 o
  10   0   3      301.06      315.02     12.03 o
  11   0   3        0.18        0.00     11.78 o
 -13   1   3       12.38        9.55      4.19 o
 -12   1   3      169.88      169.33     17.21 o
 -11   1   3      504.75      475.06     31.98 o
 -10   1   3       88.36      110.85      7.69 o
  -9   1   3       83.42      126.03      6.70 o
  -8   1   3      907.49      965.58     12.66 o
  -7   1   3      113.10      105.37      3.07 o
  -6   1   3       11.85       19.67      3.50 o
  -5   1   3      259.48      276.17      8.41 o
  -4   1   3       11.27        6.43      7.22 o
  -3   1   3      397.16      446.48     12.06 o
  -2   1   3      447.77      346.36      5.52 o
  -1   1   3     2674.26     2658.29     27.88 o
   0   1   3     2440.90     2293.68     13.32 o
   1   1   3       43.55       44.24      6.00 o
   2   1   3     1263.69     1074.05      5.33 o
   3   1   3     2468.57     2436.25    179.66 o
   4   1   3      491.00      460.82      4.42 o
   5   1   3        2.96       12.65      6.08 o
   6   1   3      293.74      258.60      7.81 o
   7   1   3     1630.26     1856.63     13.42 o
   8   1   3       16.09       25.63      9.43 o
   9   1   3       36.97       52.64     11.16 o
  10   1   3       18.47      107.69     23.67 o
  11   1   3        4.67       13.89     12.53 o
 -14   2   3       32.98       33.02      7.47 o
 -13   2   3       62.03       61.80      4.43 o
 -12   2   3       48.39       40.52      6.15 o
 -11   2   3        3.54        5.27      5.47 o
 -10   2   3      104.97       63.80      6.61 o
  -9   2   3      308.66      321.51      5.97 o
  -8   2   3      312.90      316.41      5.36 o
  -7   2   3       44.37       39.87      3.42 o
  -6   2   3       39.28       31.51      2.68 o
  -5   2   3     1509.50     1278.39     27.20 o
  -4   2   3      104.97       92.36      2.18 o
  -3   2   3      738.68      693.29      4.42 o
  -2   2   3     5723.36     4483.46      3.94 o
  -1   2   3     1325.59     1104.79     36.28 o
   0   2   3        4.49       24.72      6.71 o
   1   2   3       42.39       41.58      1.86 o
   2   2   3      467.87      535.75      2.41 o
   3   2   3        4.10        3.78      2.11 o
   4   2   3     1293.31     1222.70      7.91 o
   5   2   3      574.84      586.27     14.79 o
   6   2   3      693.19      627.06      9.65 o
   7   2   3        1.02        2.16      9.25 o
   8   2   3      350.61      358.68     11.29 o
   9   2   3       98.84      142.23     12.06 o
  10   2   3       94.89      116.38     13.25 o
 -14   3   3        2.14        4.05      5.54 o
 -13   3   3      148.13      114.19      8.66 o
 -12   3   3      419.82      420.19     17.77 o
 -11   3   3       37.32       54.47      3.79 o
 -10   3   3        7.08        5.24      7.58 o
  -9   3   3       24.74       23.66      3.52 o
  -8   3   3      266.44      216.59     18.54 o
  -7   3   3      954.45      850.55     34.22 o
  -6   3   3      119.73      108.64      4.69 o
  -5   3   3      592.25      512.18     63.77 o
  -4   3   3      641.81      529.43      4.86 o
  -3   3   3     1518.48     1214.67      5.56 o
  -2   3   3    16780.70    14518.61     17.44 o
  -1   3   3     9819.07     9869.21     13.82 o
   0   3   3     1247.30     1139.17     70.87 o
   1   3   3       73.66       76.28     10.70 o
   2   3   3        2.58       10.44      3.20 o
   3   3   3      847.97      649.12      8.43 o
   4   3   3      139.95      154.17     16.87 o
   5   3   3       63.96       78.72      7.72 o
   6   3   3      129.79      157.93      9.01 o
   7   3   3      193.05      505.02      7.44 o
   8   3   3       84.25       93.13     11.44 o
   9   3   3       94.28       71.18     12.50 o
  10   3   3        3.09       23.74     13.47 o
 -13   4   3       71.59       72.75     10.41 o
 -12   4   3        3.50        1.83      8.21 o
 -11   4   3      171.79      197.13     16.98 o
 -10   4   3      163.78      164.27     25.08 o
  -9   4   3       44.44       50.64      4.11 o
  -8   4   3      210.17      203.21      3.09 o
  -7   4   3        5.95        7.02      5.06 o
  -6   4   3       89.38      112.53     10.02 o
  -5   4   3      145.24      128.46      5.01 o
  -4   4   3     3421.93     3478.08     19.85 o
  -3   4   3     1793.71     1622.34      7.94 o
  -2   4   3     1191.12      965.04      6.43 o
  -1   4   3      724.98      802.68     10.07 o
   0   4   3     5388.95     5997.36    192.45 o
   1   4   3     1943.67     1928.21      5.11 o
   2   4   3     1366.17     1554.54     41.16 o
   3   4   3       57.88       42.11      3.36 o
   4   4   3      647.13      620.44     51.60 o
   5   4   3      449.38     1047.90      9.92 o
   6   4   3       10.59        0.02      9.25 o
   7   4   3       12.06       23.05     10.47 o
   8   4   3       62.15       71.50     12.18 o
   9   4   3       59.77       62.54     13.50 o
 -14   5   3        5.89        0.00      5.49 o
 -13   5   3        8.68        9.21      4.52 o
 -12   5   3       18.65       14.14      6.61 o
 -11   5   3       34.53       21.98      3.89 o
 -10   5   3      508.09      580.39     12.06 o
  -9   5   3      203.61      210.83      8.22 o
  -8   5   3      101.70      108.40     32.08 o
  -7   5   3      209.85      199.32     24.06 o
  -6   5   3      367.85      367.13     12.04 o
  -5   5   3      374.55      205.44      6.92 o
  -4   5   3      421.46      518.67      8.34 o
  -3   5   3      570.71      713.96      8.29 o
  -2   5   3     5914.99     7248.87     17.51 o
  -1   5   3       59.61      107.17      2.48 o
   0   5   3      456.67      367.34      5.93 o
   1   5   3      400.33      358.75      5.88 o
   2   5   3        5.75        0.00      6.15 o
   3   5   3     1226.32     1211.79    133.63 o
   4   5   3       41.30       46.00      4.54 o
   5   5   3       55.41       68.38     14.29 o
   6   5   3       89.34      204.47      2.48 o
   7   5   3      124.86      142.67     11.61 o
   9   5   3       14.89       24.01     13.99 o
 -14   6   3       66.03       54.37      5.61 o
 -13   6   3       71.62       70.92      6.18 o
 -12   6   3       79.35       90.38     11.36 o
 -11   6   3        4.29        5.21      3.60 o
 -10   6   3       65.71      108.86     10.54 o
  -9   6   3       77.87       51.55      6.92 o
  -8   6   3      343.99      289.83      8.37 o
  -7   6   3      677.57      639.05     14.04 o
  -6   6   3      222.49      141.43      8.96 o
  -5   6   3      181.99      228.63      8.24 o
  -4   6   3     1477.55     1441.71     10.35 o
  -3   6   3      430.64      301.05      7.89 o
  -2   6   3      798.38     1838.10      2.48 o
  -1   6   3       23.62       32.00      6.38 o
   0   6   3        4.72        0.00      5.71 o
   1   6   3      337.96      345.73     20.37 o
   2   6   3      127.34      304.97      2.48 o
   3   6   3       85.04       90.44      7.00 o
   4   6   3       19.23       41.33     18.68 o
   5   6   3        1.24        6.38      4.24 o
   7   6   3       57.30       63.51     12.40 o
   8   6   3        5.00        0.00     13.74 o
 -14   7   3       14.27       15.23      9.28 o
 -13   7   3       10.40       17.94     10.02 o
 -12   7   3       29.40       38.90      8.78 o
 -11   7   3      414.84      437.02      9.77 o
 -10   7   3      270.22      221.94     12.03 o
  -9   7   3        3.81        3.86      3.96 o
  -8   7   3       85.36       72.75     25.84 o
  -7   7   3      276.54      220.37     56.54 o
  -6   7   3      344.50      308.76     28.39 o
  -5   7   3      560.26     1105.29      2.48 o
  -4   7   3      445.12     1045.85      2.48 o
  -3   7   3       15.56       29.52      2.48 o
  -2   7   3      206.71      226.53      8.09 o
  -1   7   3      905.01     1135.30      9.55 o
   0   7   3      449.13      410.11      7.69 o
   1   7   3      173.57      218.10      6.40 o
   2   7   3       17.23       22.72      4.58 o
   3   7   3       65.26       67.49      4.37 o
   4   7   3      146.28      349.62      2.48 o
   5   7   3       79.62       70.28     26.12 o
   6   7   3       58.52       62.54     12.93 o
   7   7   3        3.32        0.00     13.30 o
 -14   8   3        4.85        3.25      8.40 o
 -13   8   3       96.32       90.28     10.12 o
 -12   8   3       36.97       29.97      9.33 o
 -11   8   3        0.31        0.00      8.93 o
 -10   8   3       12.86       11.63      4.80 o
  -9   8   3      151.24      119.97      3.10 o
  -8   8   3      464.62      493.04      5.81 o
  -7   8   3      559.41     1303.03      2.48 o
  -6   8   3        6.63        9.87      2.48 o
  -5   8   3       35.98       78.82      2.48 o
  -4   8   3      103.15      114.34      9.28 o
  -3   8   3      589.60     1380.96      2.48 o
  -2   8   3      432.54      406.04      9.13 o
  -1   8   3        7.56       19.62      8.09 o
   0   8   3        2.99        6.82      7.12 o
   1   8   3      178.77      171.95      8.14 o
   2   8   3        1.92        0.00      5.03 o
   3   8   3        1.38        0.00     10.22 o
   4   8   3       41.94       52.10     11.16 o
   5   8   3        0.16        7.70      6.75 o
   6   8   3        1.72        0.30     13.84 o
 -14   9   3        7.42       15.80     10.37 o
 -13   9   3        8.67       17.14     13.17 o
 -12   9   3        0.18        0.00      7.81 o
 -11   9   3        2.05        2.41      3.64 o
 -10   9   3      135.73       86.33      6.30 o
  -9   9   3       15.66       25.30      2.48 o
  -8   9   3        5.70        4.79      4.34 o
  -7   9   3        0.70        0.00      3.76 o
  -6   9   3      141.14      104.82     10.99 o
  -5   9   3      146.69      111.04     11.04 o
  -4   9   3      425.95      405.94     11.26 o
  -3   9   3       84.80      200.87      2.48 o
  -2   9   3      610.84      712.67     12.33 o
  -1   9   3      181.78      202.98      9.30 o
   0   9   3      378.06      343.42      9.95 o
   1   9   3       10.16       17.19     11.65 o
   2   9   3      186.06      167.83     17.01 o
   3   9   3       84.01      105.44     11.44 o
   5   9   3        8.93       32.57     13.52 o
 -13  10   3        3.72       15.46     10.54 o
 -12  10   3        1.82        0.87      8.27 o
 -11  10   3       85.95       82.28     11.67 o
 -10  10   3       13.22        0.37     13.17 o
  -9  10   3        0.77        0.00      9.19 o
  -8  10   3       33.68       28.38     12.55 o
  -7  10   3        1.20        1.64      2.48 o
  -6  10   3      587.77      607.80     14.17 o
  -5  10   3       79.84       57.16     11.44 o
  -4  10   3      129.92      175.40     12.43 o
  -3  10   3      619.58      733.31     14.17 o
  -2  10   3      250.67      294.90     11.06 o
  -1  10   3      230.20      203.87     10.84 o
   0  10   3        9.67        0.00      9.08 o
   1  10   3      304.53      283.47     46.11 o
   2  10   3      181.79      137.41      8.71 o
   3  10   3      114.32      103.22     44.05 o
 -13  11   3       17.69        4.56     15.11 o
 -12  11   3        5.21       10.98      8.63 o
 -11  11   3        6.83        7.37     13.67 o
 -10  11   3      100.61       54.06     11.55 o
  -9  11   3       89.75       77.90     13.47 o
  -8  11   3      235.27      291.58     29.46 o
  -7  11   3      163.17      121.09     13.05 o
  -6  11   3        4.81        0.00     25.13 o
  -5  11   3       44.75       64.70     12.83 o
  -4  11   3      192.24      449.08      2.48 o
  -3  11   3        0.23        3.85     11.01 o
  -2  11   3        2.46        0.00     11.64 o
  -1  11   3       86.44       58.87     22.01 o
   1  11   3       13.64       36.48      8.79 o
   2  11   3       13.02        7.72      9.01 o
 -12  12   3       18.06       18.83     11.76 o
  -9  12   3        2.67        4.52     28.48 o
  -8  12   3       14.69        6.87      6.61 o
  -7  12   3       21.71       23.49     13.92 o
  -6  12   3       93.07      132.35     13.59 o
  -4  12   3       28.38       36.89     13.10 o
  -3  12   3       23.94       23.96     13.47 o
  -1  12   3        2.18        1.91     11.24 o
   0  12   3       10.37       12.41      6.83 o
 -11  13   3        6.49        3.45     16.80 o
 -10  13   3        2.80       29.97     16.25 o
  -9  13   3       51.85       60.63     15.83 o
  -8  13   3       69.94       54.75     15.53 o
  -6  13   3        0.08        0.00     14.17 o
  -5  13   3       20.78       14.79     13.82 o
  -4  13   3       35.59       25.65     14.54 o
  -2  13   3        1.94       14.79     12.88 o
  -7  14   3        0.42       25.18     15.18 o
   4 -15   4        5.16        6.32     20.08 o
   5 -15   4        6.13        7.61     11.68 o
   6 -15   4        0.47        1.89     11.82 o
   0 -14   4        0.31        0.00     25.73 o
   1 -14   4       33.42       28.13     13.42 o
   2 -14   4       34.60       44.75     13.72 o
   4 -14   4       12.62        7.62     14.46 o
   5 -14   4        1.53        0.00     14.59 o
   6 -14   4       50.95       61.55     14.56 o
   7 -14   4       67.95       71.08     11.06 o
   8 -14   4       13.16        9.60      8.54 o
   9 -14   4        0.92        4.91      7.71 o
  -2 -13   4       24.04       20.96      8.99 o
  -1 -13   4       48.26       64.07      8.99 o
   0 -13   4      139.30      101.21      9.13 o
   1 -13   4      173.07      175.64     14.54 o
   2 -13   4       25.57        9.68      9.58 o
   4 -13   4       83.34       69.44     13.52 o
   6 -13   4      115.67      130.19     14.49 o
   7 -13   4        7.50       10.74     10.04 o
   8 -13   4       49.04       49.91      7.22 o
   9 -13   4       25.82       27.93      9.10 o
  10 -13   4       30.45       32.14      7.18 o
  11 -13   4        6.30       11.39      7.09 o
   0 -12   4       22.13       19.57     10.77 o
   1 -12   4       15.30       23.99     11.86 o
   2 -12   4      180.64      146.74     13.45 o
   3 -12   4        5.51        0.00      8.94 o
   4 -12   4       35.80       42.10     12.95 o
   5 -12   4       13.97       10.79     12.45 o
   6 -12   4      228.00      225.76     13.32 o
   7 -12   4      235.86      189.55     31.32 o
   8 -12   4        1.87        0.00      7.71 o
   9 -12   4       11.43        8.95      8.29 o
  10 -12   4        4.55        0.00     11.86 o
  11 -12   4       30.00       30.77      7.62 o
  -5 -11   4       38.83       39.93      9.06 o
  -4 -11   4       24.93       29.10     10.35 o
  -3 -11   4        5.68        6.38      9.92 o
  -1 -11   4       52.63       20.67     20.07 o
   0 -11   4       33.48       30.99     10.20 o
   1 -11   4       19.10       16.59      7.71 o
   2 -11   4       14.01        8.65      9.86 o
   3 -11   4       57.69       66.61     10.84 o
   4 -11   4       84.34       92.16     11.88 o
   5 -11   4      215.67      214.19     16.45 o
   6 -11   4      594.39      612.05     13.52 o
   7 -11   4        6.43       26.15      8.88 o
   8 -11   4       13.05        4.29      8.06 o
   9 -11   4       61.48       92.42      7.33 o
  10 -11   4      143.94      160.66     31.79 o
  11 -11   4       67.17       73.73      9.72 o
  12 -11   4       14.08       13.90      7.78 o
  -6 -10   4       16.26       13.51      7.34 o
  -5 -10   4       45.86       43.14      8.49 o
  -4 -10   4       12.79       15.66      6.54 o
  -3 -10   4       19.83       13.57     11.40 o
  -2 -10   4      202.97      228.44     10.97 o
  -1 -10   4      271.29      255.91      9.46 o
   0 -10   4       47.57       44.90     10.54 o
   1 -10   4        1.04        3.80      7.10 o
   2 -10   4       66.80       64.30      9.10 o
   3 -10   4      487.17      449.46      7.92 o
   4 -10   4      291.11      313.23     10.89 o
   5 -10   4       49.52       66.56      7.47 o
   6 -10   4      129.58      140.71     11.24 o
   7 -10   4      217.19      205.69     20.81 o
   8 -10   4      357.57      385.15     24.32 o
   9 -10   4      102.96      119.01     10.54 o
  10 -10   4        5.95       13.80      6.22 o
  11 -10   4       43.13       42.87     10.27 o
  12 -10   4       14.19        8.71      7.69 o
  -7  -9   4        5.76       14.74      8.36 o
  -6  -9   4        0.34        3.55      6.58 o
  -5  -9   4       67.50       68.42      8.46 o
  -4  -9   4       61.80       60.51      8.56 o
  -3  -9   4       70.08       55.00      6.14 o
  -2  -9   4        8.41        7.54      8.56 o
  -1  -9   4      186.17      140.77      7.80 o
   0  -9   4      288.64      284.77      9.40 o
   1  -9   4      722.71      742.64     10.27 o
   2  -9   4      703.98      773.48     15.05 o
   3  -9   4       31.68       44.63      9.48 o
   4  -9   4      320.45      280.69     25.85 o
   5  -9   4      674.41      644.45     10.27 o
   6  -9   4      873.72      917.50    132.24 o
   7  -9   4      137.16      183.05     23.46 o
   8  -9   4      252.77      290.14     37.50 o
   9  -9   4       14.56       19.93     11.31 o
  10  -9   4      103.27      112.11      7.87 o
  11  -9   4      173.50      173.69     13.48 o
  12  -9   4       32.45       25.60     12.32 o
  13  -9   4        2.94        5.18     11.41 o
  -8  -8   4       63.50       52.37      4.96 o
  -7  -8   4        0.40        3.77     12.58 o
  -6  -8   4      205.94      189.89     15.73 o
  -5  -8   4      414.71      420.79      6.18 o
  -4  -8   4        9.90       14.69      5.38 o
  -3  -8   4       84.04       73.26      8.36 o
  -2  -8   4      172.45      171.33      8.93 o
  -1  -8   4      834.99      846.69      8.67 o
   0  -8   4     1049.38     1044.53     10.49 o
   1  -8   4        8.78       36.07     10.07 o
   2  -8   4        0.40        6.12      5.39 o
   3  -8   4      267.43      253.64      8.96 o
   4  -8   4      540.39      567.02      8.00 o
   5  -8   4      450.33      422.66     21.67 o
   6  -8   4      175.62      146.61      5.68 o
   7  -8   4      112.11      139.11      6.93 o
   8  -8   4        7.48        7.26      8.50 o
   9  -8   4       38.60       38.76      5.60 o
  10  -8   4       84.83       85.40      4.77 o
  11  -8   4        4.81       14.07      7.39 o
  13  -8   4       42.03       12.03      7.59 o
  -9  -7   4       33.11       34.01      5.19 o
  -8  -7   4       47.26       43.61      7.24 o
  -7  -7   4      606.00      620.08      7.69 o
  -6  -7   4       50.92       52.75      6.61 o
  -5  -7   4        0.52        0.00      4.84 o
  -4  -7   4        1.50        5.56      6.43 o
  -3  -7   4      395.74      385.03      7.69 o
  -2  -7   4      994.94      932.11     62.26 o
  -1  -7   4       11.06       14.44      6.67 o
   0  -7   4     1080.11     1082.09      8.58 o
   1  -7   4      738.58      613.69     22.23 o
   2  -7   4      769.51      701.93      8.34 o
   3  -7   4       23.31       38.75     10.32 o
   4  -7   4      102.91       99.77      5.14 o
   5  -7   4        3.92        0.00      3.87 o
   6  -7   4        8.76        9.64      4.42 o
   7  -7   4       10.31       23.12      7.17 o
   8  -7   4      180.64      155.24      8.05 o
   9  -7   4      251.42      231.13     47.04 o
  10  -7   4       12.64        9.76      5.34 o
  11  -7   4      107.00      133.97     10.20 o
  12  -7   4       41.99       30.10      6.23 o
  13  -7   4        4.29        7.22      4.64 o
 -10  -6   4       67.81       92.76     13.57 o
  -9  -6   4      277.35      199.06     49.46 o
  -8  -6   4       27.92       36.00      6.71 o
  -7  -6   4      243.93      237.76      7.29 o
  -6  -6   4      324.69      338.98      8.57 o
  -5  -6   4       63.04       59.94      5.43 o
  -4  -6   4       46.71       54.48      4.40 o
  -3  -6   4      130.55      167.09      5.95 o
  -2  -6   4     2099.92     2360.33    164.27 o
  -1  -6   4     1746.96     1673.46      8.63 o
   0  -6   4     2514.05     2560.32      9.75 o
   1  -6   4       96.44       73.98      4.58 o
   2  -6   4     1624.77     1730.66      9.50 o
   3  -6   4        2.27        0.00      6.64 o
   4  -6   4      511.26      422.83     13.37 o
   5  -6   4       35.49       39.86      4.33 o
   6  -6   4        9.10        0.00      3.54 o
   7  -6   4      154.83      154.85      5.01 o
   8  -6   4       62.47       56.66      5.41 o
   9  -6   4      225.81      208.52      5.19 o
  10  -6   4      343.70      350.57     10.62 o
  11  -6   4       51.24       58.11      7.34 o
  12  -6   4       27.90       41.27     13.29 o
  13  -6   4        1.02        5.90      8.29 o
 -11  -5   4      114.42       97.25     13.79 o
 -10  -5   4       38.60       33.82      4.13 o
  -9  -5   4      112.22      120.95      9.27 o
  -8  -5   4      290.10      286.54     11.44 o
  -7  -5   4      506.31      471.43      6.72 o
  -6  -5   4       29.77       23.89      6.10 o
  -5  -5   4       46.05       39.35      4.13 o
  -4  -5   4      352.20      378.40     11.39 o
  -3  -5   4     3260.33     3007.02     30.42 o
  -2  -5   4     3051.56     3056.41     74.97 o
  -1  -5   4      544.05      631.55      7.22 o
   0  -5   4      135.47      135.73      5.98 o
   1  -5   4       13.26       18.65      3.90 o
   2  -5   4      480.34      379.48     24.26 o
   3  -5   4      909.71     1081.12     34.57 o
   4  -5   4      267.53      219.91      8.86 o
   5  -5   4        2.81        0.11      6.02 o
   6  -5   4      356.91      347.61     20.68 o
   7  -5   4       19.27       34.48      2.48 o
   8  -5   4      229.34      236.87     10.94 o
   9  -5   4       12.58        6.88      3.79 o
  10  -5   4      152.29      167.43      7.09 o
  11  -5   4      180.05      220.32      7.73 o
  12  -5   4       72.84       65.43     19.60 o
  13  -5   4       25.76       32.33     11.64 o
 -11  -4   4       19.83       15.96      3.60 o
 -10  -4   4      161.95      160.63      4.19 o
  -9  -4   4        1.02        7.83      4.37 o
  -8  -4   4       35.16       36.35      7.69 o
  -7  -4   4       74.56       87.71     10.77 o
  -6  -4   4      678.27      687.14      4.62 o
  -5  -4   4      311.15      257.98      5.73 o
  -4  -4   4      998.57     1071.29     37.10 o
  -3  -4   4       24.88       24.90      3.66 o
  -2  -4   4      451.74      604.41      5.85 o
  -1  -4   4     3721.60     3374.98      9.45 o
   0  -4   4     9594.73     9192.43    106.86 o
   1  -4   4     2726.48     2590.31      8.24 o
   2  -4   4      297.29      284.02      3.56 o
   3  -4   4        1.41        1.46      3.28 o
   4  -4   4      259.97      295.57     23.81 o
   5  -4   4      160.51      159.22      6.15 o
   6  -4   4      445.42      413.41     12.45 o
   7  -4   4      145.56      124.96      5.64 o
   8  -4   4      491.56      432.65     17.84 o
   9  -4   4      264.98      328.81      8.84 o
  10  -4   4      246.19      213.37      8.20 o
  11  -4   4       65.18       33.64      7.22 o
 -12  -3   4       77.77       72.32      5.79 o
 -11  -3   4      233.46      229.20      9.78 o
 -10  -3   4        6.46       12.63      3.53 o
  -9  -3   4      117.32      130.52      4.97 o
  -8  -3   4        0.69        4.99      5.61 o
  -7  -3   4      213.63      228.96      5.18 o
  -6  -3   4      436.98      585.93     13.63 o
  -5  -3   4      146.40      107.13      4.88 o
  -4  -3   4        0.21        9.08      5.23 o
  -3  -3   4     3113.89     2848.88     39.59 o
  -2  -3   4     3664.58     4515.81      9.97 o
  -1  -3   4       13.22       12.26      3.32 o
   0  -3   4        6.32       11.04      3.16 o
   1  -3   4       28.99       25.79      3.76 o
   2  -3   4       34.93       32.45      4.54 o
   3  -3   4      375.54      253.67     25.42 o
   4  -3   4     2309.40     2432.34    157.88 o
   5  -3   4      106.83      127.28      6.82 o
   6  -3   4      549.54      554.65      6.09 o
   7  -3   4      188.66      177.97      3.19 o
   8  -3   4       68.06       49.98      3.96 o
   9  -3   4      129.88      138.01      4.58 o
  10  -3   4        4.70        4.11      7.91 o
  12  -3   4      183.99      200.48     12.33 o
 -12  -2   4        6.07       10.62     11.29 o
 -11  -2   4        1.06        0.00      4.86 o
 -10  -2   4       51.34       52.51      6.36 o
  -9  -2   4       92.24      115.78      8.78 o
  -8  -2   4      961.68      905.13     18.72 o
  -7  -2   4      616.92      620.31      6.47 o
  -6  -2   4      270.47      252.02      3.68 o
  -5  -2   4      374.67      402.92      7.12 o
  -4  -2   4       27.70       24.44      3.56 o
  -3  -2   4     1884.85     1613.62      4.63 o
  -2  -2   4     2430.38     2556.56     39.25 o
  -1  -2   4     9237.70     9741.46     16.49 o
   0  -2   4       67.72       39.20      3.05 o
   1  -2   4     6991.50     6586.53    140.29 o
   2  -2   4      210.75      220.62     39.11 o
   3  -2   4       93.12      110.65     12.36 o
   4  -2   4     1752.86     1721.26    105.58 o
   5  -2   4      401.69      407.08     20.84 o
   6  -2   4      121.50       91.44     25.59 o
   7  -2   4      237.60      260.10     27.44 o
   8  -2   4       73.62       59.68     11.90 o
   9  -2   4        0.55        0.00      6.81 o
  10  -2   4      243.53      231.56     11.31 o
  11  -2   4      503.67      514.85     14.19 o
  12  -2   4      138.13      138.65     13.37 o
 -13  -1   4        7.93       18.85     11.16 o
 -12  -1   4        9.45       10.55      6.01 o
 -11  -1   4      153.59      193.65     10.42 o
 -10  -1   4      195.16      202.19     10.38 o
  -9  -1   4       63.05       88.61      6.41 o
  -8  -1   4       80.34      103.00     11.11 o
  -7  -1   4     3378.33     3999.43     31.63 o
  -6  -1   4     3854.22     3969.78     15.73 o
  -5  -1   4      482.13      399.41      5.09 o
  -4  -1   4       11.58        5.92      3.01 o
  -3  -1   4     2548.85     2776.08    123.12 o
  -2  -1   4    25171.20    25501.56    521.26 o
  -1  -1   4     8732.07     8585.03     11.21 o
   0  -1   4     2173.89     2219.91     20.43 o
   1  -1   4      105.20      108.71      2.89 o
   2  -1   4      290.51      237.53     17.31 o
   3  -1   4     6477.52     6812.72    224.45 o
   4  -1   4     2342.06     2214.49      2.48 o
   5  -1   4       47.42       62.96      7.22 o
   6  -1   4       53.45       62.81      6.90 o
   7  -1   4        3.77        0.00      7.57 o
   8  -1   4       15.08        7.14      6.45 o
   9  -1   4      481.00      519.26     12.11 o
  10  -1   4      200.15      200.97     11.86 o
  11  -1   4       29.42       23.05     12.38 o
 -13   0   4       31.75       45.28      8.36 o
 -12   0   4       55.47       59.35      7.65 o
 -11   0   4      163.54      154.90     12.53 o
 -10   0   4        6.66        3.86      7.14 o
  -9   0   4      415.83      384.40      4.60 o
  -8   0   4     1401.67     1538.59     46.91 o
  -7   0   4     3249.64     3342.82     61.98 o
  -6   0   4      528.57      506.34      9.15 o
  -5   0   4     1341.83     1357.83      5.68 o
  -4   0   4      102.99       66.38      4.14 o
  -3   0   4       83.09      133.74      3.91 o
  -2   0   4    16737.10    16566.23     70.32 o
  -1   0   4      479.04      348.88     38.04 o
   0   0   4      991.26      990.52     10.25 o
   1   0   4      809.44      802.26     45.67 o
   2   0   4      527.63      448.71      5.25 o
   3   0   4     1391.45     1496.67     19.66 o
   4   0   4       15.52       19.71      3.79 o
   5   0   4      208.07      230.98      8.15 o
   6   0   4      792.42      665.55     29.47 o
   7   0   4      172.21      122.60      8.61 o
   8   0   4       11.71        0.00      8.73 o
   9   0   4       57.34       50.26     10.42 o
  11   0   4       42.11       67.83     13.12 o
 -14   1   4        3.64        1.04      4.66 o
 -13   1   4       17.96       35.38     11.01 o
 -12   1   4        2.74        3.04      7.02 o
 -11   1   4       88.76       87.80      7.37 o
 -10   1   4      182.27      223.00     13.47 o
  -9   1   4      174.56      176.40      4.30 o
  -8   1   4       36.95       37.68      3.93 o
  -7   1   4      255.35      225.98     14.65 o
  -6   1   4      154.18      123.83      3.93 o
  -5   1   4      228.19      206.80     15.69 o
  -4   1   4      716.08      623.21      5.04 o
  -3   1   4       90.92       96.24      4.47 o
  -2   1   4     2028.72     1696.81     50.48 o
  -1   1   4      451.91      487.39     13.12 o
   0   1   4       25.35       22.23      1.43 o
   1   1   4       12.16       11.95      1.56 o
   2   1   4      108.46      117.18      4.79 o
   3   1   4       80.17       71.45      6.45 o
   4   1   4      515.76      432.01     11.59 o
   5   1   4      402.96      416.01      7.62 o
   6   1   4       14.07        2.70      7.86 o
   7   1   4       39.85       23.34      9.15 o
   8   1   4      184.05      174.68     20.42 o
   9   1   4      425.23      463.84     12.50 o
  10   1   4        2.52        0.00     11.96 o
 -14   2   4        8.40        9.13      5.66 o
 -13   2   4      321.60      295.24     22.27 o
 -12   2   4      159.45      151.45     15.90 o
 -11   2   4       29.36       25.55      4.68 o
 -10   2   4       97.35       86.04      6.57 o
  -9   2   4      334.02      291.96      6.88 o
  -8   2   4     1385.08     1192.00    286.70 o
  -7   2   4     1164.52     1171.75     11.95 o
  -6   2   4       37.36       52.05      2.48 o
  -5   2   4     1263.56     1131.71     29.80 o
  -4   2   4        1.69        7.47      4.11 o
  -3   2   4        5.87        2.66      4.97 o
  -2   2   4     1091.66      848.37     57.77 o
  -1   2   4        0.29        0.83      1.80 o
   0   2   4       13.98        8.89      2.16 o
   1   2   4     2718.82     2631.71     35.40 o
   2   2   4     5441.36     5193.31    202.51 o
   3   2   4      575.63      607.67     51.33 o
   4   2   4       14.84        7.54      6.18 o
   5   2   4      234.81      265.50      7.74 o
   6   2   4      116.89      242.18      2.48 o
   7   2   4       15.22       15.23      9.72 o
   8   2   4        0.60        0.00     10.89 o
   9   2   4        2.30        0.00     12.13 o
  10   2   4       19.36        5.36     12.95 o
 -14   3   4      138.21      112.93      8.94 o
 -13   3   4       13.91       10.41      4.61 o
 -12   3   4       45.73       49.11     11.72 o
 -11   3   4       10.31       19.09      4.43 o
 -10   3   4      773.81      757.92      7.27 o
  -9   3   4      563.54      496.79      5.28 o
  -8   3   4        7.21        7.86      2.77 o
  -7   3   4       11.60       15.20      4.19 o
  -6   3   4      312.57      266.67     22.95 o
  -5   3   4      130.95       76.01      4.71 o
  -4   3   4      178.95      138.01      4.71 o
  -3   3   4      673.55     1574.66      2.48 o
  -2   3   4     1274.31     1050.95     25.34 o
  -1   3   4     2338.86     2039.44     68.19 o
   0   3   4     2892.10     2781.54     10.92 o
   1   3   4     3220.64     3322.70     15.91 o
   2   3   4      133.36      153.40      2.63 o
   3   3   4      656.33      711.10     26.77 o
   4   3   4     2494.98     2118.06      6.33 o
   5   3   4      330.23      437.12      9.15 o
   6   3   4       28.40       27.54      9.35 o
   7   3   4        0.03        4.89     10.49 o
   8   3   4      219.81      232.60     12.58 o
   9   3   4       81.64      109.83     13.30 o
 -14   4   4       61.25       57.26     16.05 o
 -13   4   4       85.17      101.19      6.11 o
 -12   4   4       60.00       38.81      4.28 o
 -11   4   4       54.82       60.94      4.60 o
 -10   4   4        0.28        4.91      3.61 o
  -9   4   4      273.48      278.88     37.35 o
  -8   4   4      223.62      166.82     23.88 o
  -7   4   4       87.79       59.97      2.99 o
  -6   4   4     1832.66     1707.86     14.24 o
  -5   4   4     1264.74     1307.25      7.67 o
  -4   4   4      466.84      442.16      5.68 o
  -3   4   4      931.40      849.59      6.45 o
  -2   4   4    11788.08    11887.03    109.79 o
  -1   4   4        1.57        4.61      3.32 o
   0   4   4      306.28      316.35     20.04 o
   1   4   4     1686.20     1320.37      5.68 o
   2   4   4     1180.03     1247.30      7.36 o
   3   4   4     2165.29     1948.23    305.55 o
   4   4   4       17.77       20.62      7.69 o
   5   4   4       55.54       85.69      8.78 o
   6   4   4        2.91        8.76     10.27 o
   7   4   4       16.59       31.08     11.24 o
   9   4   4        0.71        0.00     13.92 o
 -14   5   4       43.93       45.71      9.59 o
 -13   5   4       95.45       99.77      5.10 o
 -12   5   4       94.55       81.77      4.83 o
 -11   5   4      204.60      156.95     61.40 o
 -10   5   4      140.97      125.74      5.70 o
  -9   5   4      306.42      338.73     23.64 o
  -8   5   4        8.75       11.14      2.48 o
  -7   5   4       45.58       55.99      6.05 o
  -6   5   4       10.12       27.12     11.31 o
  -5   5   4      486.78      350.79      6.18 o
  -4   5   4       38.91       32.95      4.07 o
  -3   5   4        0.63       29.15     17.89 o
  -2   5   4      576.81      601.48     79.82 o
  -1   5   4       49.12       45.20     15.84 o
   0   5   4     1303.80     1377.06     11.56 o
   1   5   4      659.50      664.82     32.32 o
   2   5   4        3.49        1.42      3.15 o
   3   5   4      456.59      514.46     31.28 o
   4   5   4       10.62       10.37      3.18 o
   5   5   4       33.89       16.82     16.58 o
   7   5   4        0.49        0.00     11.83 o
   8   5   4        0.78        0.00     13.47 o
 -14   6   4        5.58       13.12      7.45 o
 -13   6   4        4.86       10.58      5.91 o
 -12   6   4        6.90        4.99      4.09 o
 -11   6   4       20.83       18.31      7.40 o
 -10   6   4        6.25        0.00      6.43 o
  -9   6   4       22.55       29.33      6.01 o
  -8   6   4      561.03      508.95     41.16 o
  -7   6   4      110.94      108.87     42.39 o
  -6   6   4      570.79      582.73     37.85 o
  -5   6   4       26.82       30.07      9.06 o
  -4   6   4      111.65      139.57      8.81 o
  -3   6   4     1394.17     1459.11    217.72 o
  -2   6   4      611.75      623.52    141.77 o
  -1   6   4       66.27      110.99      2.48 o
   0   6   4       81.06       57.92      6.98 o
   1   6   4       61.16       63.24      5.30 o
   2   6   4      212.84      206.04     21.41 o
   3   6   4      442.18      473.49      9.92 o
   4   6   4      260.36      227.32      4.27 o
   5   6   4       54.97       29.09     16.20 o
   6   6   4        1.32        6.40     11.31 o
   7   6   4       84.20      108.49     13.59 o
 -14   7   4       44.67       49.49     10.20 o
 -13   7   4      140.28      112.47     47.21 o
 -12   7   4        1.71        0.00      7.90 o
 -11   7   4       28.55       21.10      7.22 o
 -10   7   4        2.04       18.37      8.11 o
  -9   7   4      315.19      298.05      8.76 o
  -8   7   4      233.15      274.01      8.29 o
  -7   7   4      135.84      109.78      7.34 o
  -6   7   4       59.78       45.57      9.72 o
  -5   7   4      818.70      918.31     11.81 o
  -4   7   4      699.90      739.64     11.54 o
  -3   7   4      539.19     1283.09      2.48 o
  -2   7   4      118.99      129.75      4.37 o
  -1   7   4        3.12       10.05      4.03 o
   0   7   4      123.32      255.00      2.48 o
   1   7   4      234.88      272.17      7.57 o
   2   7   4      218.21      223.72     16.77 o
   3   7   4       32.35       34.11     11.92 o
   4   7   4       89.35       60.75     12.84 o
   5   7   4       23.77       10.48      8.66 o
   6   7   4        9.22       10.74     12.50 o
 -14   8   4        2.38        0.00     11.78 o
 -13   8   4        3.49       20.05     10.89 o
 -12   8   4        3.65        9.23      9.65 o
 -11   8   4       22.81       31.47     24.40 o
 -10   8   4       46.99       41.22      7.40 o
  -9   8   4        0.16        5.86      6.79 o
  -8   8   4      101.32      100.69     12.11 o
  -7   8   4       47.62       36.49      7.23 o
  -6   8   4        5.18        0.00     16.40 o
  -5   8   4      236.72      550.70      2.48 o
  -4   8   4      121.46      235.83      2.48 o
  -3   8   4      105.40      182.56     10.15 o
  -2   8   4        3.17        5.46      2.48 o
  -1   8   4      165.57      207.37      5.88 o
   0   8   4      128.68       94.64     13.25 o
   1   8   4        0.58        0.00      5.22 o
   2   8   4      390.96      313.53      7.72 o
   3   8   4      396.17      351.20     34.26 o
   4   8   4       27.66       46.17     11.59 o
   5   8   4        1.63        6.57     12.38 o
 -14   9   4       20.48       20.75      9.45 o
 -13   9   4        0.48       11.11     10.42 o
 -12   9   4        9.11        5.71     10.35 o
 -11   9   4       23.27       32.03     10.00 o
 -10   9   4        3.00        0.00      9.30 o
  -9   9   4       62.07       64.95      9.33 o
  -8   9   4      180.42      388.47      2.48 o
  -7   9   4       15.19       20.00      2.48 o
  -6   9   4      617.80     1464.64      2.48 o
  -5   9   4       67.78       61.28     11.49 o
  -4   9   4       68.31      106.65     11.31 o
  -3   9   4        6.18       12.93     10.17 o
  -2   9   4       77.31       60.11     21.04 o
  -1   9   4      139.38      138.13      6.87 o
   0   9   4      229.96      248.60     15.60 o
   1   9   4      323.41      347.13     29.11 o
   2   9   4      328.89      237.29      9.06 o
   3   9   4        0.31        5.28      4.95 o
   4   9   4      165.86      197.80     13.42 o
 -13  10   4        2.35       24.11     14.91 o
 -12  10   4       13.52       22.67     16.56 o
 -11  10   4       61.96       70.51     10.64 o
 -10  10   4       55.92       42.74     10.07 o
  -9  10   4       79.92      194.17      2.48 o
  -8  10   4       43.53       46.09     12.90 o
  -7  10   4        1.70        8.62      4.83 o
  -6  10   4      485.48      458.36     15.46 o
  -5  10   4      173.79      432.83      2.48 o
  -4  10   4       49.25       37.16     11.21 o
  -3  10   4      125.54      124.56     12.33 o
  -2  10   4       24.63       36.07      2.48 o
  -1  10   4      316.37      299.46     12.03 o
   0  10   4      111.11       99.23     10.44 o
   1  10   4        0.30       12.85      9.08 o
   2  10   4       44.28       36.30     10.15 o
   3  10   4      110.17       92.11     23.27 o
 -13  11   4       10.14       29.25     12.16 o
 -12  11   4        9.98        0.00     13.10 o
 -11  11   4        4.88        6.63      8.97 o
 -10  11   4        0.00        4.69     10.37 o
  -9  11   4      138.29       65.01     27.14 o
  -8  11   4      279.78      176.04      5.14 o
  -7  11   4       89.62       88.52     13.50 o
  -6  11   4       87.71       65.37     13.10 o
  -5  11   4        8.34       12.60      2.48 o
  -4  11   4       48.62       60.56     13.20 o
  -3  11   4       51.57       50.53     24.49 o
  -2  11   4      116.30      122.10     20.22 o
  -1  11   4        0.13        0.00     10.18 o
   0  11   4        7.66        4.11      6.44 o
   1  11   4       60.40       51.60      9.77 o
 -12  12   4        4.04       12.17      9.68 o
 -11  12   4        6.01        1.93      9.36 o
 -10  12   4       17.33       11.39     14.86 o
  -9  12   4       35.79       13.12     14.09 o
  -8  12   4       23.04       22.27      2.58 o
  -6  12   4       24.77       43.46     14.59 o
  -5  12   4      106.76      125.65     14.66 o
  -4  12   4       80.30       63.71     13.22 o
  -3  12   4        0.38       14.07     12.58 o
  -2  12   4        0.13        5.55      6.12 o
  -1  12   4       39.68       40.96      9.56 o
 -10  13   4        0.99       14.24     31.78 o
  -9  13   4        4.68       13.47     16.15 o
  -8  13   4        0.89       17.37     16.05 o
  -7  13   4        6.74        0.00     15.90 o
  -6  13   4        1.29        8.04     29.97 o
  -5  13   4        0.03        0.00     14.49 o
  -3  13   4        4.84        4.81     14.24 o
   4 -15   5        6.03        6.72     15.46 o
   5 -15   5       10.25        0.00     15.58 o
   6 -15   5       24.50       33.57     18.23 o
   0 -14   5       45.94       43.92     13.36 o
   1 -14   5        0.35       11.58     10.05 o
   2 -14   5       37.30       41.11     12.57 o
   3 -14   5       26.71       33.64     10.35 o
   4 -14   5       52.48       63.63     14.31 o
   5 -14   5       41.77       22.60     28.33 o
   6 -14   5        0.20        0.00     14.61 o
   7 -14   5       45.00       33.41     11.16 o
   8 -14   5       45.54       56.93      9.29 o
   9 -14   5       41.70       55.44     10.47 o
  -2 -13   5        9.05        8.98     12.53 o
  -1 -13   5        4.58        0.00     13.25 o
   0 -13   5        8.77       13.82     13.64 o
   1 -13   5      114.56      127.94     12.60 o
   2 -13   5       29.16       46.34     25.16 o
   3 -13   5        0.12       16.75      9.65 o
   4 -13   5       19.91       12.48     14.26 o
   5 -13   5       81.21       88.34     13.84 o
   6 -13   5      134.88      119.33     13.82 o
   7 -13   5       37.12       53.21     13.50 o
   8 -13   5        2.94        7.99     12.29 o
   9 -13   5       22.56       20.71     10.82 o
  10 -13   5       84.23      101.26     18.79 o
  -4 -12   5        4.85       11.82      7.67 o
  -3 -12   5        2.08        0.00     10.89 o
  -2 -12   5      108.63      112.75     11.71 o
  -1 -12   5        7.09        7.62     11.14 o
   0 -12   5       38.41       80.30     22.67 o
   1 -12   5        6.03       13.60      8.35 o
   2 -12   5       53.11       39.49     12.73 o
   3 -12   5      112.62       88.13     23.70 o
   4 -12   5       13.79        6.68     11.60 o
   5 -12   5       71.44       61.09      9.15 o
   6 -12   5       15.37        8.56     12.83 o
   7 -12   5       65.71       91.94     10.52 o
   8 -12   5       42.34       72.30      8.29 o
   9 -12   5       89.40       93.28      8.54 o
  10 -12   5       12.87       19.00     11.81 o
  11 -12   5        4.50       10.27      7.94 o
  -5 -11   5       42.35       35.58      8.57 o
  -4 -11   5       51.86       43.29      8.61 o
  -3 -11   5       38.46       34.88      7.65 o
  -2 -11   5        2.48        0.00      7.91 o
  -1 -11   5       17.35        8.57      7.95 o
   0 -11   5        9.63       12.82     10.28 o
   1 -11   5       13.37        2.55     10.21 o
   2 -11   5       10.20       15.02      7.83 o
   3 -11   5      277.28      294.43     11.54 o
   4 -11   5       92.95       89.72      8.07 o
   5 -11   5      152.13      155.16      8.68 o
   6 -11   5      272.12      272.23     11.15 o
   7 -11   5        5.04       25.21      9.75 o
   8 -11   5       64.42       57.83     19.82 o
   9 -11   5        0.04       10.88      7.77 o
  10 -11   5      105.36      139.40     22.95 o
  11 -11   5       85.28       94.57     14.31 o
  12 -11   5       84.04       99.69     25.97 o
  -6 -10   5      165.72      159.21     12.99 o
  -5 -10   5      207.08      205.06     21.37 o
  -4 -10   5       64.37       46.02      6.71 o
  -3 -10   5        8.85        8.75      6.76 o
  -2 -10   5      112.02      108.92     26.81 o
  -1 -10   5       33.28       18.58      9.80 o
   0 -10   5      380.22      420.87     17.14 o
   1 -10   5      348.94      322.67     12.19 o
   2 -10   5        3.52       13.78      7.33 o
   3 -10   5      159.31      142.70      7.56 o
   4 -10   5      173.94      183.40     16.44 o
   5 -10   5      808.62      803.18     36.16 o
   6 -10   5      336.08      381.44      8.18 o
   7 -10   5       21.74       19.75      9.63 o
   8 -10   5       80.06      108.34      9.55 o
   9 -10   5      140.89      137.59     23.92 o
  10 -10   5       68.26       70.20      9.64 o
  11 -10   5       13.52        4.91      5.76 o
  12 -10   5        3.25        4.30      7.26 o
  -6  -9   5      129.76      145.57     14.53 o
  -5  -9   5      105.26       95.07      6.60 o
  -4  -9   5        1.31        0.00      6.33 o
  -3  -9   5       56.37       70.14      6.58 o
  -2  -9   5      302.67      323.61     17.19 o
  -1  -9   5      351.43      315.03      6.98 o
   0  -9   5       26.56       16.60     10.32 o
   1  -9   5      323.24      284.85      8.83 o
   2  -9   5      846.38      863.12     34.69 o
   3  -9   5     1007.88      937.06     43.66 o
   4  -9   5      424.36      566.10      7.92 o
   5  -9   5       24.79       26.79      9.82 o
   6  -9   5      250.68      293.26     82.05 o
   7  -9   5        1.70        0.00      8.61 o
   8  -9   5       70.38       68.02      9.35 o
   9  -9   5      209.43      190.98     14.65 o
  10  -9   5       19.22       20.24      6.33 o
  11  -9   5        6.39        4.29      8.29 o
  12  -9   5       44.68       37.81      9.21 o
  -8  -8   5      103.01      102.83     14.38 o
  -7  -8   5       20.91       11.06     16.94 o
  -6  -8   5       15.63       15.61      7.36 o
  -5  -8   5        3.27        5.30      5.76 o
  -4  -8   5        1.69        5.64      5.57 o
  -3  -8   5      419.99      370.80     11.97 o
  -2  -8   5       79.85      130.75      8.11 o
  -1  -8   5      154.63      124.24      8.24 o
   0  -8   5      457.81      428.56     16.80 o
   1  -8   5     1285.40     1326.35     24.49 o
   2  -8   5       67.54       68.84      6.06 o
   3  -8   5      569.66      575.18     16.75 o
   4  -8   5      318.08      292.87     12.54 o
   5  -8   5     1165.17     1250.96     11.04 o
   6  -8   5       55.81       45.27      9.50 o
   7  -8   5       24.11       21.22      6.34 o
   8  -8   5        2.73        2.33      5.76 o
   9  -8   5        7.21       19.86      5.75 o
  10  -8   5       30.39       26.80      4.76 o
  11  -8   5       33.90       56.96     10.84 o
  12  -8   5       15.96        8.02      5.80 o
  -9  -7   5      232.14      217.99     15.79 o
  -8  -7   5        0.68        0.00      7.12 o
  -7  -7   5      157.71      179.55      5.52 o
  -6  -7   5      650.03      657.15     20.16 o
  -5  -7   5      333.12      305.44      7.96 o
  -4  -7   5       22.17       49.02     14.79 o
  -3  -7   5      367.94      405.94     15.98 o
  -2  -7   5      938.12      822.43     46.32 o
  -1  -7   5      272.28      240.65      5.66 o
   0  -7   5      525.39      669.70      8.46 o
   1  -7   5       59.70       69.93      5.05 o
   2  -7   5     1176.55     1099.36     16.92 o
   3  -7   5       82.87       72.91      6.26 o
   4  -7   5      817.89      706.13      7.13 o
   5  -7   5        2.86        2.87      6.60 o
   6  -7   5      155.44      145.50      6.47 o
   7  -7   5        8.21        8.91      4.63 o
   8  -7   5      238.42      246.06     24.87 o
   9  -7   5       79.98       81.21      7.35 o
  10  -7   5       19.33       17.17      6.02 o
  11  -7   5        3.81        0.00     10.62 o
  12  -7   5       25.20       14.27     10.70 o
 -10  -6   5       39.62       32.13     14.76 o
  -9  -6   5        1.92        2.11      5.79 o
  -8  -6   5       93.90      110.30      5.11 o
  -7  -6   5      156.71      153.44      9.20 o
  -6  -6   5       19.91       35.55      2.48 o
  -5  -6   5       76.84       81.41      5.04 o
  -4  -6   5     1308.37     1229.23     26.93 o
  -3  -6   5      277.91      304.47      7.17 o
  -2  -6   5      318.00      316.75      7.32 o
  -1  -6   5     1237.04     1352.82     47.81 o
   0  -6   5     1424.21     1404.87     57.94 o
   1  -6   5     3345.30     3081.77     11.31 o
   2  -6   5      835.54      743.85     17.90 o
   3  -6   5      600.12      704.76     10.17 o
   4  -6   5      271.79      322.90     37.18 o
   5  -6   5      314.75      334.71     22.07 o
   6  -6   5      373.03      359.47      8.95 o
   7  -6   5       54.75       63.14      9.86 o
   8  -6   5      441.54      419.55      5.06 o
   9  -6   5      127.07      118.64     12.73 o
  10  -6   5      382.50      391.48     11.46 o
  11  -6   5      102.69       89.20     10.21 o
  12  -6   5       14.01       12.01      3.74 o
 -11  -5   5       13.61       19.28      9.67 o
 -10  -5   5        7.17       11.46      6.95 o
  -9  -5   5       42.45       54.89      9.50 o
  -8  -5   5        6.75        3.23     14.76 o
  -7  -5   5      134.46      138.29      5.09 o
  -6  -5   5      264.38      263.06      4.86 o
  -5  -5   5      212.68      239.61      5.37 o
  -4  -5   5      752.70      832.07     15.98 o
  -3  -5   5      342.05      309.65     11.31 o
  -2  -5   5     1486.37     1352.27     28.27 o
  -1  -5   5     3098.11     3256.05     65.57 o
   0  -5   5      770.36      886.79     40.93 o
   1  -5   5       17.46       22.47      5.04 o
   2  -5   5      345.31      348.04      6.50 o
   3  -5   5     2954.58     2883.52     82.64 o
   4  -5   5     2470.05     2397.34     48.47 o
   5  -5   5     1364.84     1355.21      9.25 o
   6  -5   5        0.21        0.00      4.17 o
   7  -5   5        0.55        0.00      8.01 o
   8  -5   5      338.70      303.52     15.62 o
   9  -5   5      265.18      214.44      8.49 o
  10  -5   5        1.28        0.00      7.35 o
  11  -5   5       67.55       41.77      7.27 o
  12  -5   5       21.72       11.08     16.93 o
 -11  -4   5        0.54        0.00      8.29 o
 -10  -4   5       23.45       36.89      4.77 o
  -9  -4   5       37.38       52.59     11.21 o
  -8  -4   5      969.06     1035.60     27.59 o
  -7  -4   5      323.64      341.90     13.38 o
  -6  -4   5       93.03       72.08      5.01 o
  -5  -4   5       76.87       58.28      4.19 o
  -4  -4   5       69.29       84.20      6.18 o
  -3  -4   5       97.10       87.74     13.20 o
  -2  -4   5      276.05      260.39      5.34 o
  -1  -4   5       59.07       67.41      3.88 o
   0  -4   5      139.58      113.60      5.83 o
   1  -4   5     1091.11      992.62     28.85 o
   2  -4   5     1617.66     1625.69      7.62 o
   3  -4   5      202.48      217.52     14.19 o
   4  -4   5      183.50      164.18      5.01 o
   5  -4   5      123.63      101.46      3.28 o
   6  -4   5      121.92      115.72     11.36 o
   7  -4   5        5.13        6.30      7.94 o
   8  -4   5        2.91        4.67      2.66 o
   9  -4   5      117.92      122.87      4.98 o
  10  -4   5      278.66      233.01     29.14 o
  11  -4   5       31.31       18.93      9.69 o
  12  -4   5       56.58       64.57      9.09 o
 -12  -3   5       21.41       19.23      5.50 o
 -11  -3   5        1.18        6.37      8.24 o
 -10  -3   5       19.15       22.67      5.54 o
  -9  -3   5       27.26       25.16      5.56 o
  -8  -3   5       32.93       37.87      4.43 o
  -7  -3   5       54.54       45.35      4.26 o
  -6  -3   5      591.23      657.92      6.67 o
  -5  -3   5      749.80      744.54     18.00 o
  -4  -3   5      398.79      397.97      9.01 o
  -3  -3   5       17.06        5.68      5.23 o
  -2  -3   5      323.95      413.98      4.33 o
  -1  -3   5      524.47      556.90      4.39 o
   0  -3   5      822.13      796.75     51.08 o
   1  -3   5        1.42        4.46      5.02 o
   2  -3   5       89.58       90.67      8.77 o
   3  -3   5     3448.12     3724.77     77.75 o
   4  -3   5     2080.72     2053.16     78.56 o
   5  -3   5      754.21      604.10     35.95 o
   6  -3   5      185.09      180.48      3.15 o
   7  -3   5      145.64      120.24     19.06 o
   8  -3   5      182.88      156.12     10.58 o
   9  -3   5      148.47      133.07      7.12 o
  10  -3   5       50.89       69.71      9.38 o
  11  -3   5       28.27       17.86      8.36 o
  12  -3   5       38.01       12.28     12.43 o
 -12  -2   5       46.42       48.13     22.08 o
 -11  -2   5       27.43       37.88     10.20 o
 -10  -2   5        3.23        0.27      3.87 o
  -9  -2   5        7.27        4.54      6.20 o
  -8  -2   5      845.65      961.91     29.01 o
  -7  -2   5     1503.59     1501.42     54.70 o
  -6  -2   5     1084.36     1136.97      7.22 o
  -5  -2   5       92.04       74.75      3.96 o
  -4  -2   5      103.17       86.34      3.97 o
  -3  -2   5     7035.57     7184.73     96.59 o
  -2  -2   5     5495.22     5634.34     60.37 o
  -1  -2   5      404.17      263.21     16.94 o
   0  -2   5      421.03      512.78     15.46 o
   1  -2   5      301.49      248.09      3.68 o
   2  -2   5       75.22       53.29      3.57 o
   3  -2   5     1966.84     1845.30    164.38 o
   4  -2   5      206.23      239.07     21.71 o
   5  -2   5       40.60       39.35      1.71 o
   6  -2   5      362.98      370.38     28.60 o
   7  -2   5      212.66      265.72      3.50 o
   8  -2   5        0.79        6.71      7.70 o
   9  -2   5       33.68       27.40      7.36 o
  10  -2   5        7.10        6.05     11.01 o
 -13  -1   5       30.78       30.62      6.34 o
 -12  -1   5       11.21       16.60      5.93 o
 -11  -1   5        5.03        5.34      4.42 o
 -10  -1   5       45.51       47.78      4.51 o
  -9  -1   5      599.51      604.07     24.96 o
  -8  -1   5      567.02      647.45     20.88 o
  -7  -1   5        7.67       13.76      3.99 o
  -6  -1   5      124.43      103.48     10.42 o
  -5  -1   5     3599.49     3677.79     51.92 o
  -4  -1   5     7164.41     7687.28    155.85 o
  -3  -1   5     2057.79     1620.57     62.52 o
  -2  -1   5      150.48      123.28      4.53 o
  -1  -1   5     1079.50      801.29     41.34 o
   0  -1   5      845.38      775.81     13.45 o
   1  -1   5       11.04       25.06      6.02 o
   2  -1   5      216.34      181.07      2.55 o
   3  -1   5     3118.68     3520.34     53.66 o
   4  -1   5      399.03      495.99      7.22 o
   5  -1   5       49.75       43.18      2.96 o
   6  -1   5        4.84        6.46      1.83 o
   7  -1   5        3.17       11.07      7.73 o
   8  -1   5        2.57        0.00      8.85 o
   9  -1   5      156.89      160.81     21.63 o
  11  -1   5       46.50       68.50     13.00 o
 -13   0   5       13.59       18.13      5.94 o
 -12   0   5       21.08       21.30      6.83 o
 -11   0   5        4.77        2.55      5.61 o
 -10   0   5        8.36       10.74      4.81 o
  -9   0   5       57.40       75.86      7.40 o
  -8   0   5      641.90      595.69     34.71 o
  -7   0   5     1049.17     1132.35      7.77 o
  -6   0   5      608.14      595.82     21.93 o
  -5   0   5      497.90      446.06     20.19 o
  -4   0   5     1210.73      961.87     12.28 o
  -3   0   5       22.45       31.09      3.37 o
  -2   0   5      185.50      202.59      5.00 o
  -1   0   5     1888.71     1962.85     61.35 o
   0   0   5        0.84        3.89      2.46 o
   1   0   5       19.16       17.27      3.24 o
   2   0   5     1346.87     1226.92     30.73 o
   3   0   5     1842.30     1778.56     32.23 o
   4   0   5      216.89      194.21      8.46 o
   5   0   5        0.42        0.00      4.88 o
   6   0   5       30.83       17.71      7.72 o
   7   0   5        4.09        4.21      6.57 o
   8   0   5      296.65      245.65     10.92 o
   9   0   5       31.39       37.49     11.44 o
  10   0   5        1.43       17.91     11.96 o
  11   0   5       24.37       31.61     13.55 o
 -14   1   5       50.74       49.12      8.46 o
 -13   1   5       29.00       30.78      5.86 o
 -12   1   5        7.44       17.29      8.15 o
 -11   1   5        3.23       15.46     13.52 o
 -10   1   5      219.27      238.26      6.90 o
  -9   1   5      431.60      445.80      9.37 o
  -8   1   5      522.02      444.59     10.40 o
  -7   1   5       25.73       43.07      4.03 o
  -6   1   5       11.95       13.40      2.48 o
  -5   1   5       17.47       12.80      3.58 o
  -4   1   5      320.56      250.54      5.18 o
  -3   1   5      947.16      830.53     14.97 o
  -2   1   5     1221.06     1132.26     47.40 o
  -1   1   5      255.74      194.34     11.36 o
   0   1   5      441.99      386.11      6.63 o
   1   1   5        5.53       30.64      6.79 o
   2   1   5       19.17       21.12      2.79 o
   3   1   5        0.05        4.90      2.80 o
   4   1   5      646.83      657.93     12.05 o
   5   1   5      132.89      147.66      9.71 o
   6   1   5     1002.31     1160.04     11.21 o
   7   1   5       96.28       83.93      9.25 o
   8   1   5      226.12      271.11     11.59 o
  10   1   5       56.32       63.36     13.37 o
 -14   2   5        7.29        0.40      6.25 o
 -13   2   5      207.18      207.55      9.23 o
 -12   2   5       93.32       93.10      6.60 o
 -11   2   5      160.86      148.78      8.09 o
 -10   2   5      115.05      115.75      7.69 o
  -9   2   5       14.92        6.85      8.61 o
  -8   2   5      926.09     1060.56      4.89 o
  -7   2   5      535.20      476.96      6.34 o
  -6   2   5     1904.82     1635.88     16.50 o
  -5   2   5      995.68     2402.71      2.48 o
  -4   2   5       44.92       77.87      2.48 o
  -3   2   5      310.32      259.69      9.71 o
  -2   2   5       49.51       49.96      5.58 o
  -1   2   5      671.12      498.10     18.00 o
   0   2   5      237.90      181.67      3.24 o
   1   2   5     1152.52     1149.45      3.31 o
   2   2   5     1686.00     1669.35     62.21 o
   3   2   5     2563.74     2785.32    270.65 o
   4   2   5      858.24      864.28      6.88 o
   5   2   5      199.76      220.72      8.71 o
   6   2   5      124.69      121.09      9.60 o
   7   2   5      210.78      218.04     20.89 o
   8   2   5      399.06      464.11     13.22 o
   9   2   5       45.89       46.79     11.88 o
  10   2   5        0.02        2.11     12.90 o
 -14   3   5      242.13      175.38     13.31 o
 -13   3   5        1.84        5.79      5.33 o
 -12   3   5       75.08       75.08      5.13 o
 -11   3   5        2.88        7.39      5.11 o
 -10   3   5      279.70      256.51      4.43 o
  -9   3   5      885.02      840.01      9.18 o
  -8   3   5      543.61      529.86     13.94 o
  -7   3   5       92.33       81.64      5.95 o
  -6   3   5       97.15       99.56      2.01 o
  -5   3   5      305.35      312.76      6.03 o
  -4   3   5      316.27      272.42      5.83 o
  -3   3   5     1140.73     1112.53      6.92 o
  -2   3   5     3064.59     3360.51     10.07 o
  -1   3   5        0.24        3.47      2.40 o
   0   3   5      135.47       93.14      2.90 o
   1   3   5     1841.54     1757.25     36.77 o
   2   3   5     2215.83     2501.27    208.75 o
   3   3   5      856.10      885.73     15.28 o
   4   3   5      798.45      827.51      2.48 o
   5   3   5      189.55      245.55      9.70 o
   6   3   5     1014.04     1160.66     13.94 o
   7   3   5        3.89        0.00     11.04 o
   8   3   5       21.54       30.66     12.50 o
   9   3   5       24.09       33.42     13.02 o
 -14   4   5        1.63        5.63      6.17 o
 -13   4   5       10.97       16.45      5.32 o
 -12   4   5       19.73       23.46      4.45 o
 -11   4   5       21.18       29.54      3.87 o
 -10   4   5      233.67      228.35      4.94 o
  -9   4   5        5.45        0.00      7.02 o
  -8   4   5      115.70      109.10      3.47 o
  -7   4   5       44.69       40.07      6.62 o
  -6   4   5     2174.38     2159.24      2.48 o
  -5   4   5       60.68       50.56      5.36 o
  -4   4   5       88.18       72.96      5.31 o
  -3   4   5     1388.50     1218.39      7.57 o
  -2   4   5        2.78        3.35      4.71 o
  -1   4   5      127.08      146.92      4.56 o
   0   4   5      166.24      172.54      9.41 o
   1   4   5      117.26      158.77     16.35 o
   2   4   5        4.59        0.00      6.08 o
   3   4   5     1718.03     1640.34     48.41 o
   4   4   5       58.96       56.91     11.95 o
   5   4   5      312.46      343.47     10.20 o
   6   4   5       10.42        5.33     21.16 o
   7   4   5       65.91      103.45     12.45 o
   8   4   5      176.37      236.18     14.59 o
 -14   5   5       70.16       64.26      5.56 o
 -13   5   5      116.11       91.56     17.45 o
 -12   5   5       31.21       26.68      4.91 o
 -11   5   5      151.48      149.04      6.95 o
 -10   5   5       97.04       91.84     17.78 o
  -9   5   5       73.36       82.04      8.34 o
  -8   5   5      405.34      354.24      7.72 o
  -7   5   5      337.67      328.04      7.52 o
  -6   5   5      143.31      170.76     12.55 o
  -5   5   5      306.65      275.82      6.28 o
  -4   5   5        6.64        4.95      4.08 o
  -3   5   5     1758.22     1651.26     34.86 o
  -2   5   5       27.10       13.19      5.36 o
  -1   5   5       24.00       30.92      3.39 o
   0   5   5       16.70       17.31      6.14 o
   1   5   5       90.77       79.31      5.48 o
   2   5   5      377.54      336.72      6.64 o
   3   5   5        8.22       28.21     15.33 o
   4   5   5      226.33      157.83     18.03 o
   5   5   5        1.76        0.89     10.17 o
   6   5   5       16.64       21.81     11.31 o
 -14   6   5       77.47       93.03     13.69 o
 -13   6   5       33.81       50.05      4.36 o
 -12   6   5       27.05       17.97     14.87 o
 -11   6   5      108.03      101.64     48.76 o
 -10   6   5      326.88      312.81     40.20 o
  -9   6   5        7.52        2.85      6.04 o
  -8   6   5        3.27        0.00      9.18 o
  -7   6   5       12.24       22.22      5.44 o
  -6   6   5      317.12      252.89     40.36 o
  -5   6   5      386.92      418.52     36.49 o
  -4   6   5       10.24        4.02      5.88 o
  -3   6   5        7.27       20.43      5.89 o
  -2   6   5        7.50        6.52      4.19 o
  -1   6   5      403.42      438.90     17.27 o
   0   6   5      779.91      760.81     23.79 o
   1   6   5      216.97      188.72      5.41 o
   2   6   5        7.71        0.00      7.17 o
   3   6   5       26.51       22.41      4.28 o
   4   6   5      157.87      109.11      6.80 o
   5   6   5      114.38      120.84     11.34 o
   6   6   5       38.88       34.68     12.40 o
 -14   7   5       17.84       49.91     14.24 o
 -13   7   5       20.93       21.59      8.22 o
 -12   7   5       12.39       32.97     10.74 o
 -11   7   5      244.34      282.84     15.08 o
 -10   7   5        0.96        4.53      7.27 o
  -9   7   5      146.49      129.77     12.75 o
  -8   7   5      342.33      378.17     47.97 o
  -7   7   5      152.99      195.94     33.86 o
  -6   7   5        1.46       12.35      8.21 o
  -5   7   5        0.77        0.00      2.08 o
  -4   7   5       39.56       73.79     33.95 o
  -3   7   5      472.20      472.88     27.15 o
  -2   7   5      128.98      123.17      6.65 o
  -1   7   5       65.96      104.67      6.20 o
   0   7   5        5.59        6.68      4.29 o
   1   7   5       22.19       29.89      6.65 o
   2   7   5      389.44      342.48     41.58 o
   3   7   5       39.24       48.79      7.43 o
   4   7   5       37.83       36.29     10.30 o
   6   7   5      104.30      125.51     13.57 o
 -14   8   5       61.47       68.12     11.76 o
 -13   8   5        3.76        7.24      8.98 o
 -12   8   5        2.63        9.90     14.29 o
 -11   8   5       15.24       23.17      7.99 o
 -10   8   5       98.84      107.62      7.78 o
  -9   8   5       40.30       62.34      7.28 o
  -8   8   5       10.54       31.41     12.16 o
  -7   8   5       27.57       36.57      9.75 o
  -6   8   5        7.66       14.37      6.49 o
  -5   8   5      293.91      290.71     59.68 o
  -4   8   5       71.68       97.00      5.90 o
  -3   8   5      701.07     1717.73      2.48 o
  -2   8   5       20.45       29.84      9.53 o
  -1   8   5        0.47        0.00      4.48 o
   0   8   5       93.44       75.09      4.85 o
   1   8   5       16.25       10.12      3.85 o
   2   8   5        1.19        3.06      4.82 o
   3   8   5        0.06        2.86      4.07 o
   4   8   5      193.54      207.97     11.71 o
 -12   9   5       22.09       30.37     10.84 o
 -11   9   5        5.60        0.40      9.50 o
 -10   9   5       15.64        8.40      8.12 o
  -9   9   5      155.48       52.97     13.82 o
  -8   9   5       12.10       25.33      8.53 o
  -7   9   5       43.87       33.32      9.08 o
  -6   9   5      599.64      476.62      4.86 o
  -5   9   5        5.97        5.36      2.56 o
  -4   9   5       14.27       14.76      3.32 o
  -3   9   5       83.47       76.16      4.21 o
  -2   9   5      176.42      207.34     11.10 o
  -1   9   5      212.15      234.08      8.66 o
   0   9   5       65.67       78.57      5.64 o
   1   9   5        6.61        7.42      4.34 o
   2   9   5       86.38       67.28     10.46 o
   3   9   5      119.72       97.68     37.30 o
 -13  10   5       13.91       24.68     11.81 o
 -11  10   5        7.76       16.94     10.79 o
  -9  10   5      104.43      110.03     10.74 o
  -8  10   5       56.25       59.54      9.92 o
  -7  10   5       21.53       15.31      2.48 o
  -6  10   5       80.51      105.96     13.52 o
  -5  10   5      115.49       83.75     13.42 o
  -4  10   5      374.79      857.45      2.48 o
  -3  10   5      302.59      287.34      7.06 o
  -2  10   5       62.34       65.22      5.83 o
  -1  10   5       43.44       29.24      9.12 o
   0  10   5       33.59       44.06      8.14 o
   1  10   5       34.24       29.64      6.08 o
   2  10   5       27.40       22.88      6.43 o
 -12  11   5       34.77       33.56     17.54 o
 -11  11   5       65.07       55.72      9.71 o
 -10  11   5       14.39       10.55      8.84 o
  -9  11   5        0.97        0.00      8.71 o
  -8  11   5        4.93        7.73      8.40 o
  -7  11   5       22.01       28.60     14.22 o
  -6  11   5      108.32       64.43     28.06 o
  -5  11   5       37.89       12.60     13.12 o
  -4  11   5       19.07        0.00     26.25 o
  -3  11   5        9.70        3.90      4.93 o
  -2  11   5       64.19       64.19      5.58 o
  -1  11   5       84.77       63.88     12.28 o
   0  11   5       15.23       15.88      5.54 o
 -11  12   5        3.57       20.81     28.46 o
 -10  12   5        0.77       16.30     11.86 o
  -9  12   5       23.39       24.49     11.49 o
  -8  12   5        7.42        6.28      8.67 o
  -7  12   5       42.59       30.22     14.29 o
  -5  12   5       18.95       24.21     14.54 o
  -4  12   5        6.96        8.04      4.70 o
  -3  12   5       10.00       21.40      6.81 o
  -2  12   5       21.46       23.94     13.30 o
  -9  13   5       27.48       26.87      9.82 o
  -8  13   5        0.82       33.57     32.42 o
  -7  13   5        8.37       29.52     16.15 o
  -6  13   5        3.85       13.12     16.18 o
  -5  13   5       23.22       10.64      4.86 o
   0 -14   6       90.82       55.72     15.46 o
   1 -14   6      103.98       87.13     14.44 o
   2 -14   6       18.73       15.65     13.64 o
   3 -14   6        1.99        0.00     10.47 o
   4 -14   6       68.55       74.72     16.50 o
   5 -14   6       49.64       57.43     10.82 o
   6 -14   6       22.27        7.74     14.46 o
   7 -14   6        3.93        1.02     14.39 o
   8 -14   6        0.14        0.00     14.48 o
  -2 -13   6       25.22       15.31     12.63 o
  -1 -13   6       90.45      113.20     13.62 o
   0 -13   6      174.83      179.81     13.42 o
   2 -13   6       32.74       56.92     18.66 o
   3 -13   6       13.75       14.69     10.07 o
   4 -13   6        2.08       17.59     28.18 o
   5 -13   6        3.79        8.42      9.70 o
   6 -13   6        0.48        0.36      9.74 o
   7 -13   6        3.07       18.85     11.06 o
   8 -13   6        3.05       11.24     10.39 o
   9 -13   6        8.81        9.54      8.65 o
  10 -13   6        1.74        1.14     13.89 o
  -4 -12   6       34.04       45.99     13.19 o
  -3 -12   6       14.42       12.55     12.88 o
  -2 -12   6        1.57       10.77     12.93 o
  -1 -12   6        0.82        0.00      9.05 o
   0 -12   6      468.23      435.51     19.08 o
   1 -12   6       33.48       30.75     11.81 o
   2 -12   6       31.66       23.21      8.83 o
   3 -12   6        8.28        0.82     26.10 o
   4 -12   6        2.31        8.25      9.29 o
   5 -12   6       16.72       24.36     12.03 o
   6 -12   6        4.44        0.00      9.05 o
   7 -12   6       12.82       18.71      9.97 o
   8 -12   6       29.43        5.47     10.21 o
   9 -12   6       27.79       37.57     10.48 o
  10 -12   6       55.30       65.57     23.42 o
  -5 -11   6       61.94       41.39      7.82 o
  -4 -11   6        9.54       22.44     10.22 o
  -3 -11   6       39.29       44.87      7.67 o
  -2 -11   6      114.60      105.96     10.49 o
  -1 -11   6      536.91      548.67     12.03 o
   0 -11   6       32.15       29.24      7.95 o
   1 -11   6        6.79        1.04     10.06 o
   2 -11   6       29.73       22.23     10.77 o
   3 -11   6      267.95      314.87     14.04 o
   4 -11   6      138.70      170.18     17.75 o
   5 -11   6       98.71      142.14      8.99 o
   6 -11   6       10.56       11.24     11.09 o
   7 -11   6        2.54       11.15     10.65 o
   8 -11   6      161.93      179.47     21.22 o
   9 -11   6      122.24      131.40      8.16 o
  10 -11   6       18.86        6.80     11.96 o
  11 -11   6        3.18       12.87      7.62 o
  -6 -10   6        4.61        6.70      8.41 o
  -5 -10   6       37.39       31.65      7.53 o
  -4 -10   6      119.52      116.27      7.51 o
  -3 -10   6       81.18       80.80     11.54 o
  -2 -10   6      352.94      363.69     12.23 o
  -1 -10   6       44.41       64.89      7.71 o
   0 -10   6      142.59      127.73     10.06 o
   1 -10   6      328.87      315.26     20.49 o
   2 -10   6      129.90      124.91      7.26 o
   3 -10   6       97.76      203.08      2.48 o
   4 -10   6      172.12      171.38      7.90 o
   5 -10   6      455.14      439.16     10.83 o
   6 -10   6      310.03      352.90     43.02 o
   7 -10   6      347.07      417.41     36.21 o
   8 -10   6       57.15       45.95     20.94 o
   9 -10   6       56.63       57.85      8.86 o
  10 -10   6       98.21      109.98     12.63 o
  11 -10   6       48.97       44.82      8.09 o
  -6  -9   6      135.64      165.30     17.89 o
  -5  -9   6       95.04       99.96      8.70 o
  -4  -9   6       57.53       55.09      8.36 o
  -3  -9   6        0.04        0.00     10.74 o
  -2  -9   6       43.61       52.32      6.74 o
  -1  -9   6       67.38       73.02     13.95 o
   0  -9   6      329.93      303.07     21.05 o
   1  -9   6       27.55       21.26     10.17 o
   2  -9   6       35.16       28.42      6.60 o
   3  -9   6      154.30      120.56      6.97 o
   4  -9   6      808.78     1964.62      2.48 o
   5  -9   6      498.54      565.46      8.25 o
   6  -9   6      136.43      156.27      6.82 o
   7  -9   6       99.68      114.32      8.16 o
   8  -9   6      259.27      257.93     16.36 o
   9  -9   6       65.95       70.20      5.61 o
  10  -9   6       30.35       36.35      6.24 o
  11  -9   6        1.48        2.27      7.32 o
  12  -9   6        1.49        1.94      7.19 o
  -8  -8   6      106.36       99.58     12.66 o
  -7  -8   6       58.42       61.76      7.51 o
  -6  -8   6      145.77      118.61     12.34 o
  -5  -8   6       23.54       23.05      7.07 o
  -4  -8   6       42.46       55.74      8.82 o
  -3  -8   6      535.64      505.72      7.00 o
  -2  -8   6      637.10      691.34     32.52 o
  -1  -8   6      246.72      256.79     15.21 o
   0  -8   6      170.71      376.44      2.48 o
   1  -8   6      967.37      868.17     45.05 o
   2  -8   6       13.98       20.09      7.79 o
   3  -8   6      263.80      284.70      8.05 o
   4  -8   6        3.22        0.12      8.53 o
   5  -8   6       45.71       89.83      8.68 o
   6  -8   6      154.51      182.99      7.98 o
   7  -8   6      209.17      206.97     17.07 o
   8  -8   6        5.66        9.85      6.03 o
   9  -8   6       48.88       43.76      6.53 o
  10  -8   6       71.48       74.88      7.79 o
  11  -8   6        0.65        0.00      5.56 o
  12  -8   6        0.64       12.13     12.33 o
  -9  -7   6      138.39      155.46     14.59 o
  -8  -7   6        3.41        3.92      7.23 o
  -7  -7   6       12.80       10.98      5.84 o
  -6  -7   6        1.88        2.89      5.74 o
  -5  -7   6       71.68       84.87      7.96 o
  -4  -7   6      526.74      572.30     21.56 o
  -3  -7   6      113.22       79.78      5.88 o
  -2  -7   6      138.13      109.59      5.94 o
  -1  -7   6      811.65      731.67      9.35 o
   0  -7   6      938.71     1058.30     62.46 o
   1  -7   6      529.34      618.94     13.11 o
   2  -7   6      163.88      105.00     13.81 o
   3  -7   6      163.22      140.86      7.44 o
   4  -7   6     1772.73     1653.15     17.54 o
   5  -7   6     1850.16     1813.66     96.08 o
   6  -7   6       83.41       82.09      6.80 o
   7  -7   6      134.95      160.86      9.53 o
   8  -7   6        1.55       13.38     15.33 o
   9  -7   6      194.99      197.11     14.02 o
  10  -7   6       20.39       15.85      5.18 o
  11  -7   6        4.54        5.57      6.23 o
  12  -7   6        4.19        6.75     12.66 o
 -10  -6   6        0.13        1.51      8.63 o
  -9  -6   6       61.94       63.01      7.44 o
  -8  -6   6        9.90       18.79      5.67 o
  -7  -6   6       95.16      112.03      5.91 o
  -6  -6   6      244.72      283.68     17.34 o
  -5  -6   6       13.08        7.49     16.72 o
  -4  -6   6       27.50       16.75      6.71 o
  -3  -6   6      153.10      179.62      6.98 o
  -2  -6   6      151.71      165.33      9.71 o
  -1  -6   6       58.96       59.86      5.21 o
   0  -6   6       10.66        0.74      7.59 o
   1  -6   6      161.17      157.85     11.28 o
   2  -6   6      733.99      629.07      8.19 o
   3  -6   6     2155.03     2261.23    105.61 o
   4  -6   6      531.69      552.80     65.77 o
   5  -6   6        4.28        4.65      4.72 o
   6  -6   6       98.64       87.09      5.94 o
   7  -6   6       98.86       95.70      6.83 o
   8  -6   6     1082.20     1195.29     13.27 o
   9  -6   6       30.26       27.02      5.18 o
  10  -6   6       10.16       15.74      5.22 o
  11  -6   6       34.42       50.63      8.17 o
  12  -6   6       10.88        6.00     13.10 o
 -11  -5   6       52.04       67.43      7.52 o
 -10  -5   6      123.48      113.52      9.69 o
  -9  -5   6       32.01       31.51      8.48 o
  -8  -5   6       35.30       55.20      2.48 o
  -7  -5   6        0.16        7.03      5.28 o
  -6  -5   6       27.65       26.67      7.47 o
  -5  -5   6       83.78       92.76      7.32 o
  -4  -5   6     1095.03      944.29     19.25 o
  -3  -5   6     1459.79     1368.63     59.94 o
  -2  -5   6      439.91      430.08      7.47 o
  -1  -5   6      603.91      731.12     10.25 o
   0  -5   6      201.82      159.57      9.91 o
   1  -5   6      196.52      212.44     20.47 o
   2  -5   6      512.23      552.72      5.27 o
   3  -5   6      164.90      150.69     13.83 o
   4  -5   6      981.55      916.11     33.07 o
   5  -5   6     1549.63     1663.50     10.92 o
   6  -5   6      388.77      385.05     13.77 o
   7  -5   6       69.05       57.82      6.74 o
   8  -5   6      212.65      251.48      5.34 o
   9  -5   6       91.91       80.70      5.02 o
  10  -5   6       59.94       88.10      8.00 o
  11  -5   6        9.34        6.92      2.91 o
  12  -5   6        2.01       10.89     12.30 o
 -11  -4   6      154.29      165.42     12.21 o
 -10  -4   6      103.18      104.84      7.91 o
  -9  -4   6      127.58      123.52     14.19 o
  -8  -4   6       10.98       21.95     10.63 o
  -7  -4   6      527.48      583.07      8.09 o
  -6  -4   6      112.12       85.39      6.87 o
  -5  -4   6        5.00       12.27      6.70 o
  -4  -4   6       36.74       27.19      4.86 o
  -3  -4   6      211.37      163.76      6.57 o
  -2  -4   6      613.30      520.94     17.59 o
  -1  -4   6     2989.76     3216.20     10.62 o
   0  -4   6     1250.03     1122.38     57.82 o
   1  -4   6      322.05      313.54      5.31 o
   2  -4   6     1233.37     1260.37     14.36 o
   3  -4   6      565.67      520.74      7.78 o
   4  -4   6       97.99       66.86      5.22 o
   5  -4   6        2.70        4.31      3.07 o
   6  -4   6      144.98      154.69      3.90 o
   7  -4   6      121.05      134.94      4.32 o
   8  -4   6      197.46      201.67      3.97 o
   9  -4   6       22.03       15.35      6.73 o
  10  -4   6        1.50       12.23     10.17 o
  11  -4   6       46.45       50.68     11.36 o
 -12  -3   6      103.93      100.23      9.71 o
 -11  -3   6       63.42       63.97      4.88 o
 -10  -3   6       50.93       48.84      5.35 o
  -9  -3   6       69.61       63.94      5.12 o
  -8  -3   6      401.12      417.67      7.42 o
  -7  -3   6        9.76       13.31      5.21 o
  -6  -3   6       16.05       15.90      4.80 o
  -5  -3   6      474.30      450.14      5.58 o
  -4  -3   6        4.79       13.45      6.52 o
  -3  -3   6     7683.53     8700.51     17.61 o
  -2  -3   6     2722.33     2727.25     83.84 o
  -1  -3   6       25.44       26.03      4.22 o
   0  -3   6      225.28      185.99      4.13 o
   1  -3   6     1893.23     1956.39      7.91 o
   2  -3   6      422.46      428.62      4.93 o
   3  -3   6      385.12      416.66     19.58 o
   4  -3   6        9.95       13.15      3.24 o
   5  -3   6      275.32      250.86     11.71 o
   6  -3   6       24.49       18.81      4.01 o
   7  -3   6       13.47       13.49      2.79 o
   8  -3   6        1.44        7.93      6.57 o
   9  -3   6       54.97       92.36     19.52 o
  11  -3   6       25.66       23.66     11.95 o
 -12  -2   6       10.17       12.73      5.33 o
 -11  -2   6       52.14       66.87      4.82 o
 -10  -2   6       20.37       20.00      6.47 o
  -9  -2   6      144.58      124.56      5.25 o
  -8  -2   6      295.93      289.38     18.82 o
  -7  -2   6      294.75      268.86      4.87 o
  -6  -2   6      896.92      932.53     10.12 o
  -5  -2   6      302.68      342.78      6.97 o
  -4  -2   6     4697.75     5347.25     44.49 o
  -3  -2   6      952.04      876.86     16.39 o
  -2  -2   6    16203.61    15732.51      2.48 o
  -1  -2   6     6935.29     7715.96     87.77 o
   0  -2   6     3520.97     3487.41    152.36 o
   1  -2   6     1285.65     1168.05     33.92 o
   2  -2   6     2256.64     2261.75     32.63 o
   3  -2   6     2081.43     2051.63     14.24 o
   4  -2   6      439.79      370.72     49.96 o
   5  -2   6      258.08      255.02      3.09 o
   6  -2   6       11.79       13.98      2.10 o
   7  -2   6        5.73        6.80      1.99 o
   8  -2   6       32.75       28.67      6.87 o
   9  -2   6      184.84      173.88     10.69 o
  10  -2   6        3.35       11.54     11.15 o
  11  -2   6        1.66        0.00     12.40 o
 -13  -1   6       72.72       64.39      6.99 o
 -12  -1   6      103.53       88.12      8.14 o
 -11  -1   6        1.01        0.00      7.26 o
 -10  -1   6       25.91       22.01      5.20 o
  -9  -1   6      445.72      475.84      9.55 o
  -8  -1   6        3.18       11.32      4.73 o
  -7  -1   6       32.61       12.75      8.48 o
  -6  -1   6       63.19       83.06     11.54 o
  -5  -1   6       56.74       71.23      4.09 o
  -4  -1   6      658.95      644.84     11.60 o
  -3  -1   6     6118.08     6077.62     12.63 o
  -2  -1   6     1209.33     1226.56     47.45 o
  -1  -1   6      121.83      151.85      3.75 o
   0  -1   6       23.91       16.56      3.44 o
   1  -1   6     1384.95     1217.40      5.93 o
   2  -1   6        7.88        6.62      2.21 o
   3  -1   6       41.11       70.72      7.23 o
   4  -1   6       63.00       75.01      4.87 o
   5  -1   6       87.80       95.46      4.27 o
   6  -1   6      337.55      359.19     19.94 o
   7  -1   6      167.11      192.99      6.81 o
   8  -1   6      138.88      135.89     17.51 o
   9  -1   6       96.20      126.65     11.39 o
  10  -1   6       20.46        7.42     11.81 o
 -13   0   6        8.84        2.68      8.66 o
 -12   0   6        0.27        5.63      9.20 o
 -11   0   6       34.64       34.32      4.51 o
 -10   0   6       88.42      187.03      2.48 o
  -9   0   6        0.94        0.00      4.65 o
  -8   0   6       64.00       58.67      4.54 o
  -7   0   6        1.71        1.80      4.54 o
  -6   0   6      118.69       82.46      6.45 o
  -5   0   6      243.06      228.66      5.32 o
  -4   0   6      857.42      710.18      4.70 o
  -3   0   6       14.30       12.97      7.63 o
  -2   0   6       24.49       21.62      4.91 o
  -1   0   6      110.61      121.66      9.25 o
   0   0   6        4.38        7.19      2.36 o
   1   0   6       86.92       91.96     18.37 o
   2   0   6     1355.68     1330.37     44.40 o
   3   0   6      533.50      602.75     12.44 o
   4   0   6       23.64       23.75      4.05 o
   5   0   6      491.60      491.63      9.01 o
   6   0   6       84.53       57.02     11.96 o
   7   0   6      145.61      135.04      9.06 o
   8   0   6      208.64      212.38     11.46 o
   9   0   6      120.02      152.60     23.37 o
  10   0   6       37.93       32.52     13.00 o
 -14   1   6        7.38        7.12      9.13 o
 -13   1   6       57.01       57.95      8.98 o
 -12   1   6       87.58       94.23      5.52 o
 -11   1   6       45.28       63.26      6.87 o
 -10   1   6       37.19       44.62      4.96 o
  -9   1   6      588.77      607.14      6.27 o
  -8   1   6      882.04      844.71     23.75 o
  -7   1   6     1094.72     1099.79      7.39 o
  -6   1   6       61.52       59.48      4.25 o
  -5   1   6      124.82      116.33      7.47 o
  -4   1   6     1101.89      927.51    142.71 o
  -3   1   6     3615.13     3810.34     75.41 o
  -2   1   6     1477.20     1318.96     78.75 o
  -1   1   6      303.79      373.48     13.56 o
   0   1   6        0.12        1.35      1.93 o
   1   1   6       25.70       28.52      2.21 o
   2   1   6     1686.51     1397.51     39.61 o
   3   1   6      289.34      340.97     13.01 o
   4   1   6        1.00        1.04      5.06 o
   5   1   6      301.25      282.57      6.31 o
   6   1   6      806.10      882.90     11.56 o
   7   1   6       94.41      119.15     10.25 o
   8   1   6      180.13      199.11     12.03 o
   9   1   6        0.05        0.00     12.26 o
  10   1   6        1.62        9.72     13.67 o
 -14   2   6       66.54       62.18      7.39 o
 -12   2   6       20.78       25.78      6.40 o
 -11   2   6       44.37       35.07      7.21 o
 -10   2   6      155.67      143.45      6.44 o
  -9   2   6      447.17      492.59      5.87 o
  -8   2   6       22.72       22.09      2.65 o
  -7   2   6        0.04        0.00      6.81 o
  -6   2   6     1011.31      925.07     97.39 o
  -5   2   6     1284.76     1085.34      5.45 o
  -4   2   6      312.41      255.74     12.81 o
  -3   2   6      265.87      290.90      8.46 o
  -2   2   6      229.72      283.67      8.41 o
  -1   2   6      508.41      311.32     29.13 o
   0   2   6       80.31       81.39      2.93 o
   1   2   6      211.03      203.05      5.38 o
   2   2   6        3.87        5.81      4.42 o
   3   2   6        4.34        0.00      4.67 o
   4   2   6      538.61      515.96      8.29 o
   5   2   6     1811.63     1685.68     12.40 o
   6   2   6      293.86      331.46     10.67 o
   7   2   6       93.94       91.12     10.52 o
   9   2   6      171.19      162.20     14.29 o
 -14   3   6       37.28       27.86      5.80 o
 -13   3   6        2.51        3.38      7.76 o
 -12   3   6      220.22      190.02     13.52 o
 -11   3   6      176.03      144.56     16.57 o
 -10   3   6       71.40       45.97      8.24 o
  -9   3   6      174.50      147.23      3.24 o
  -8   3   6        7.85        9.30      6.95 o
  -7   3   6      120.46      102.83      2.93 o
  -6   3   6      639.46     1552.16      2.48 o
  -5   3   6      252.20      219.41      5.98 o
  -4   3   6      103.93       88.86      5.53 o
  -3   3   6     4224.47     3870.47     11.39 o
  -2   3   6     1215.33     1285.12      9.50 o
  -1   3   6        7.80        3.38      2.69 o
   0   3   6       48.05       49.44      4.42 o
   1   3   6       24.00       36.00      4.08 o
   2   3   6      646.40      619.18     13.05 o
   3   3   6      299.14      369.52     44.84 o
   4   3   6       11.59        6.65      9.37 o
   5   3   6       86.00       78.34     18.58 o
   6   3   6        3.24        0.00      9.80 o
   7   3   6      252.76      261.65     11.96 o
   8   3   6      215.50      263.99     13.52 o
 -14   4   6       82.37       68.42      5.95 o
 -13   4   6      463.84      478.56     39.20 o
 -12   4   6      144.52      140.18      4.79 o
 -11   4   6       96.14       89.69      6.04 o
 -10   4   6      370.27      346.17     19.05 o
  -9   4   6      342.39      256.10      5.04 o
  -8   4   6      698.61      674.54      9.43 o
  -7   4   6       13.73       24.86      2.48 o
  -6   4   6       51.11       45.28      6.82 o
  -5   4   6      157.26      137.34      6.77 o
  -4   4   6      856.87     1038.80      8.68 o
  -3   4   6      199.83      153.36     10.57 o
  -2   4   6      259.62      199.16     20.52 o
  -1   4   6       27.91       35.13      2.91 o
   0   4   6       73.95       58.32      4.52 o
   1   4   6      541.53      534.54     26.00 o
   2   4   6       16.52       29.56     11.98 o
   3   4   6      218.77      241.20      5.88 o
   4   4   6      144.16      152.28     26.56 o
   5   4   6      255.98      305.07     10.94 o
   6   4   6        8.87       12.06     10.84 o
   8   4   6        1.70        0.00     13.15 o
 -14   5   6       37.45       35.64     11.83 o
 -13   5   6       36.60       34.47      5.85 o
 -12   5   6       77.95       80.16      9.92 o
 -11   5   6      600.00      578.12      5.21 o
 -10   5   6      132.81      128.11      9.13 o
  -9   5   6       61.09       60.19     16.70 o
  -8   5   6       12.38       14.98      8.16 o
  -7   5   6       42.93       33.84      7.91 o
  -6   5   6      103.56      185.07      2.48 o
  -5   5   6        6.66        3.13      6.40 o
  -4   5   6      726.95      750.78      8.14 o
  -3   5   6       56.82       54.43      4.12 o
  -2   5   6        1.49        1.89      5.48 o
  -1   5   6      514.33      538.48      7.98 o
   0   5   6       19.49       33.04      5.60 o
   1   5   6       32.03       38.80      5.09 o
   2   5   6       95.11      115.16      7.27 o
   3   5   6       74.26       72.59      7.34 o
   4   5   6      361.32      260.56     64.27 o
   5   5   6       74.95       83.28     11.06 o
   6   5   6        7.39        0.00     11.68 o
   7   5   6      116.50      148.11     13.97 o
 -14   6   6       23.87       26.08      9.07 o
 -13   6   6      124.08      148.58     15.18 o
 -12   6   6       35.62       31.15      7.93 o
 -11   6   6       25.62       46.65      9.85 o
 -10   6   6       99.75       98.89      7.58 o
  -9   6   6      235.72      253.76     10.35 o
  -8   6   6      219.35      205.81      8.61 o
  -7   6   6       73.28       71.70      7.59 o
  -6   6   6        0.02        0.00      7.24 o
  -5   6   6      123.34      108.05      8.30 o
  -4   6   6      954.29      929.30     33.90 o
  -3   6   6     1408.97     1391.81     62.08 o
  -2   6   6        5.12       10.39      7.27 o
  -1   6   6       34.98       38.59      3.91 o
   0   6   6       54.16       41.85      3.80 o
   1   6   6      150.72      143.08     10.95 o
   2   6   6      253.49      230.69     18.26 o
   3   6   6       37.33       52.47     24.87 o
   4   6   6        4.54        0.00      4.97 o
   6   6   6       40.90       41.43     13.00 o
 -14   7   6       29.21       21.53     11.61 o
 -13   7   6        2.11        4.36      8.89 o
 -12   7   6      103.07      104.02     15.85 o
 -11   7   6      129.24      161.90     12.21 o
 -10   7   6       23.39       21.12     13.31 o
  -9   7   6        2.54        0.88      6.88 o
  -8   7   6      161.16      132.11      7.05 o
  -7   7   6       46.33       36.89     10.39 o
  -6   7   6      154.70      143.87      6.74 o
  -5   7   6       72.53       77.61     13.46 o
  -4   7   6        4.56        6.28      3.16 o
  -3   7   6        0.61        9.54      2.89 o
  -2   7   6      158.75      172.46     11.42 o
  -1   7   6      482.39      496.83     14.62 o
   0   7   6      194.60      217.73      6.48 o
   1   7   6        5.04       13.43      5.04 o
   2   7   6        0.94        0.00      3.57 o
   3   7   6       21.69       17.39     10.79 o
   4   7   6       76.89       79.14     10.72 o
 -14   8   6        9.87       17.73      9.60 o
 -13   8   6        0.49       19.25     15.51 o
 -12   8   6       62.97       71.42     12.18 o
 -11   8   6        6.74        0.00     15.18 o
 -10   8   6       36.46       30.43      9.54 o
  -9   8   6       55.51       42.32     14.51 o
  -8   8   6      129.84      108.03     13.10 o
  -7   8   6        1.69        0.98      7.24 o
  -6   8   6       31.75       33.71      8.51 o
  -5   8   6       13.53       10.63      5.26 o
  -4   8   6      808.15      922.68     95.08 o
  -3   8   6      120.31      252.45      2.48 o
  -2   8   6       52.53       60.18     12.13 o
  -1   8   6      103.94       95.87      8.08 o
   0   8   6       11.14       18.33      4.46 o
   1   8   6       56.58       60.05      4.56 o
   2   8   6      150.05      124.16     20.03 o
   3   8   6       51.36       50.53     10.20 o
   4   8   6        0.10        0.00     11.34 o
 -13   9   6       16.41       11.11     10.59 o
 -12   9   6       12.85       26.00     16.30 o
 -11   9   6       51.71       45.45     15.07 o
 -10   9   6       51.24       56.66     14.84 o
  -9   9   6        8.51        0.46      8.32 o
  -8   9   6      131.98      162.96      8.57 o
  -7   9   6       52.72       50.86      7.91 o
  -6   9   6      220.61      192.01      7.89 o
  -5   9   6       95.32       82.03      3.03 o
  -4   9   6       10.36        7.28      3.08 o
  -3   9   6        5.13        8.07      3.46 o
  -2   9   6        5.53       10.82      4.80 o
  -1   9   6      316.19      244.49     12.68 o
   0   9   6       57.36       57.60      5.43 o
   1   9   6       44.75       53.14      8.14 o
   2   9   6        6.61        9.62      5.82 o
 -12  10   6      161.13      156.86     13.40 o
 -10  10   6        1.03       14.46     10.94 o
  -9  10   6       29.32       35.33     10.79 o
  -8  10   6      138.08      144.93     11.29 o
  -7  10   6       97.45       73.88     10.00 o
  -6  10   6       22.29       17.12      6.08 o
  -5  10   6       12.96        9.83      7.84 o
  -4  10   6       55.95       45.35      6.61 o
  -3  10   6       63.60       73.72      7.03 o
  -2  10   6       88.23       93.85      7.82 o
  -1  10   6       12.53       13.42      4.84 o
   0  10   6        7.68        6.89      5.18 o
   1  10   6       31.98       33.52      8.53 o
 -12  11   6        0.27        0.00     12.63 o
 -11  11   6        8.31        0.37     12.11 o
 -10  11   6       37.24       44.16     11.76 o
  -9  11   6       62.49       61.62     11.44 o
  -7  11   6        3.80        3.54      8.21 o
  -6  11   6       26.61       27.03      6.72 o
  -5  11   6       26.78       25.29      4.48 o
  -4  11   6       26.80       15.95      7.43 o
  -3  11   6        9.28        5.48      5.94 o
  -1  11   6        4.98        6.27      4.76 o
 -10  12   6        0.22       11.23      9.89 o
  -9  12   6        1.29       15.13     13.47 o
  -8  12   6        5.04        7.35      9.16 o
  -7  12   6       24.06        6.08     10.97 o
  -6  12   6        3.78       12.60      8.44 o
  -5  12   6       12.78        0.00     10.07 o
  -4  12   6        0.21        0.99      8.76 o
  -3  12   6        3.08       23.64      9.13 o
   1 -14   7      143.21       99.98     15.73 o
   2 -14   7       41.98       39.07     10.50 o
   3 -14   7       29.08       37.39     13.63 o
   4 -14   7        7.52        0.00     13.69 o
   5 -14   7       14.07       13.57     10.42 o
   6 -14   7       49.00       21.36     16.47 o
   7 -14   7       14.88       19.33     12.50 o
  -2 -13   7       13.87       17.93      9.89 o
  -1 -13   7      178.07      159.06     25.12 o
   0 -13   7      170.97      156.21     31.92 o
   1 -13   7       32.75        1.71     14.79 o
   2 -13   7        0.10        0.32     20.99 o
   3 -13   7       34.88       15.51     19.18 o
   4 -13   7       22.72       36.02      9.38 o
   5 -13   7       77.78       81.40     12.70 o
   6 -13   7       18.19        7.32     14.66 o
   7 -13   7        1.34       10.48      9.22 o
   8 -13   7        0.43       11.11      8.79 o
   9 -13   7        2.54        2.85      8.50 o
  -3 -12   7       77.32       79.89      9.39 o
  -2 -12   7      186.98      175.90     12.08 o
  -1 -12   7       29.85       13.07     11.49 o
   0 -12   7       86.93       85.41     13.88 o
   1 -12   7        1.27        0.00     12.16 o
   2 -12   7       85.41       63.66      9.29 o
   3 -12   7       33.74       25.23     12.21 o
   4 -12   7        7.23       19.46      8.88 o
   5 -12   7       65.65       68.55      8.84 o
   7 -12   7       21.69       26.52     13.42 o
   9 -12   7        2.00       13.10     12.63 o
  10 -12   7        1.99        0.00      8.81 o
  -5 -11   7       97.09       84.03     10.59 o
  -4 -11   7      148.35      134.54     13.11 o
  -3 -11   7       66.03       49.28      8.40 o
  -2 -11   7       40.09       31.62      8.70 o
  -1 -11   7      197.06      167.88     10.12 o
   0 -11   7       10.69        9.35     12.35 o
   1 -11   7      244.28      254.38      8.77 o
   2 -11   7       62.14       50.58      9.19 o
   3 -11   7        0.23        0.00     22.25 o
   4 -11   7      305.69      293.48     13.97 o
   5 -11   7      217.44      236.60     11.56 o
   6 -11   7      139.06      158.94     16.94 o
   7 -11   7        0.51        8.62      8.26 o
   8 -11   7       86.31       87.23     11.76 o
   9 -11   7      169.59      205.04     13.40 o
  10 -11   7      107.37      130.10      9.43 o
  -5 -10   7       32.90       54.65      9.95 o
  -4 -10   7        5.95        7.00     11.19 o
  -3 -10   7      318.59      315.53      8.13 o
  -2 -10   7      297.13      293.51     33.96 o
  -1 -10   7      249.69      300.55     22.23 o
   0 -10   7       59.09       61.08     10.88 o
   1 -10   7        9.55        1.46     11.41 o
   2 -10   7       22.78       18.58      8.12 o
   3 -10   7      105.01       97.88      9.71 o
   4 -10   7      179.05      185.00     25.91 o
   5 -10   7      135.41      168.21      7.97 o
   6 -10   7      214.58      210.72     34.22 o
   7 -10   7      162.58      150.04     10.39 o
   8 -10   7       86.44       90.46      6.07 o
   9 -10   7       65.41       57.69      7.32 o
  10 -10   7        1.74        7.45      5.82 o
  11 -10   7       11.46        3.84      5.97 o
  -7  -9   7       29.69       31.49      6.88 o
  -6  -9   7       41.04       35.48      9.23 o
  -5  -9   7      103.52      108.19     10.05 o
  -4  -9   7       27.94       35.09      7.40 o
  -3  -9   7       58.00       52.82      7.18 o
  -2  -9   7       49.19       93.75      2.48 o
  -1  -9   7        2.94        8.71      9.97 o
   0  -9   7       15.30        8.40      7.10 o
   1  -9   7      117.41      129.88      9.95 o
   2  -9   7      273.37      253.94     10.22 o
   3  -9   7        7.44        0.00      8.05 o
   4  -9   7      474.17      416.81     23.85 o
   5  -9   7      622.13      721.93     74.20 o
   6  -9   7      110.00      107.84     12.62 o
   7  -9   7        6.44        5.85      5.43 o
   8  -9   7        4.34        5.55      7.81 o
   9  -9   7      111.47      108.83      8.41 o
  10  -9   7       64.66       68.41     12.06 o
  11  -9   7       20.04       13.55      5.24 o
  -8  -8   7       71.47       72.76      7.07 o
  -7  -8   7      181.66      197.97      9.38 o
  -6  -8   7       91.92      116.07      8.17 o
  -5  -8   7       13.64       11.04      6.80 o
  -4  -8   7      226.91      191.28      9.28 o
  -3  -8   7        3.55        1.06      8.64 o
  -2  -8   7        1.28        9.20      9.06 o
  -1  -8   7      155.49      202.17      8.63 o
   0  -8   7      216.42      161.64      7.24 o
   1  -8   7       29.02       25.73      9.55 o
   2  -8   7       79.78       97.94      8.81 o
   3  -8   7      347.84      354.41      9.30 o
   4  -8   7      319.76      346.97     14.75 o
   5  -8   7      124.07      148.64     12.03 o
   6  -8   7      632.17      659.95     20.81 o
   7  -8   7       15.64        7.52      5.94 o
   8  -8   7       87.42      105.53      6.90 o
   9  -8   7      139.99      125.01     11.54 o
  10  -8   7        7.00        5.56      6.14 o
  11  -8   7       30.39       19.21      4.93 o
  -9  -7   7      326.76      350.96     10.05 o
  -8  -7   7       48.03       62.84     17.84 o
  -7  -7   7       17.24       28.75     17.76 o
  -6  -7   7        5.36       19.90      9.95 o
  -5  -7   7       92.61      117.70      8.78 o
  -4  -7   7       93.38      104.62      9.29 o
  -3  -7   7      192.48      201.32     11.21 o
  -2  -7   7      441.62      338.38      6.54 o
  -1  -7   7      133.61      308.19      2.48 o
   0  -7   7       37.64       51.73      6.09 o
   1  -7   7       63.83       84.76     22.12 o
   2  -7   7      581.86      632.52     19.10 o
   3  -7   7        2.81       17.29      7.94 o
   4  -7   7       94.62      133.38     32.67 o
   5  -7   7      482.69      525.46     10.39 o
   6  -7   7        1.24       12.58      5.49 o
   7  -7   7      427.81      408.76     16.03 o
   8  -7   7      340.07      311.66      6.91 o
   9  -7   7       65.88       50.13     17.50 o
  10  -7   7       96.44       79.22      5.84 o
  11  -7   7       45.22       30.34      8.04 o
 -10  -6   7      205.78      200.13     28.15 o
  -9  -6   7       37.56       52.05      8.19 o
  -8  -6   7      381.79      428.46      9.68 o
  -7  -6   7      759.58      826.16      9.91 o
  -6  -6   7       34.93       28.17      6.17 o
  -5  -6   7        2.15        2.71      5.96 o
  -4  -6   7       26.55       44.13      5.98 o
  -3  -6   7        6.99        8.79      7.39 o
  -2  -6   7       81.65      116.60      7.84 o
  -1  -6   7     1098.46     1049.57      9.40 o
   0  -6   7     1661.29     1620.12     49.39 o
   1  -6   7      399.51      426.75      8.41 o
   2  -6   7      545.12      586.78     24.08 o
   3  -6   7     1196.34     1300.56     78.67 o
   4  -6   7      715.86      779.47     41.80 o
   5  -6   7      342.44      326.03      7.08 o
   6  -6   7       99.41      135.68     21.37 o
   7  -6   7       36.63       39.87      5.79 o
   8  -6   7      457.03      500.32     30.60 o
   9  -6   7      324.46      357.73     16.51 o
  10  -6   7      129.13       78.82     14.60 o
  11  -6   7        1.77        3.77     13.69 o
 -11  -5   7       47.69       35.13      8.43 o
 -10  -5   7       44.83       61.40     15.51 o
  -9  -5   7      160.56      126.75     50.78 o
  -8  -5   7      443.89      434.54      9.75 o
  -7  -5   7      159.98      377.98      2.48 o
  -6  -5   7       26.60       25.98      9.30 o
  -5  -5   7        0.57        0.00      6.72 o
  -4  -5   7      823.27      807.21      7.71 o
  -3  -5   7     1034.24     1040.48     15.54 o
  -2  -5   7      625.15      601.19     21.78 o
  -1  -5   7      448.14      424.49     26.59 o
   0  -5   7       70.94       63.99     10.66 o
   1  -5   7      117.53      100.98      7.34 o
   2  -5   7      658.92      655.84     22.39 o
   3  -5   7      885.57      841.34     37.09 o
   4  -5   7       99.14      150.94     25.19 o
   5  -5   7       99.88       99.90     11.69 o
   6  -5   7      314.61      300.18     16.20 o
   7  -5   7      179.09      160.50      7.50 o
   8  -5   7        1.93        1.38      4.35 o
   9  -5   7       12.21        8.77      4.99 o
  10  -5   7       49.48       42.88      8.95 o
  11  -5   7       22.43       39.15     11.96 o
 -11  -4   7       62.29       65.91      6.21 o
 -10  -4   7        1.26        0.00      7.39 o
  -9  -4   7      106.02      105.83      6.95 o
  -8  -4   7      249.44      280.48      8.19 o
  -7  -4   7       26.95       20.65      5.72 o
  -6  -4   7        2.16        5.91      5.67 o
  -5  -4   7      304.93      295.24     20.07 o
  -4  -4   7      232.36      214.94     17.25 o
  -3  -4   7        0.16       17.83      4.93 o
  -2  -4   7     2195.01     2251.94      9.31 o
  -1  -4   7      872.00      910.46     14.08 o
   0  -4   7      964.96      973.82      9.63 o
   1  -4   7      874.95      942.61     34.17 o
   2  -4   7      361.06      386.49     34.49 o
   3  -4   7       37.78       48.04      4.21 o
   4  -4   7     1129.48     1169.47     20.52 o
   5  -4   7      524.89      485.16     14.08 o
   6  -4   7        2.42        1.38      3.54 o
   7  -4   7       24.24       23.16      5.19 o
   8  -4   7       68.01       82.38      7.86 o
   9  -4   7      156.54      141.93      8.20 o
  10  -4   7       17.52        6.10      3.94 o
  11  -4   7        1.98       17.65     12.23 o
 -12  -3   7       95.31       77.87      5.80 o
 -11  -3   7        2.37        2.70      5.76 o
 -10  -3   7       34.30       45.43      6.17 o
  -9  -3   7       14.93       15.73      8.65 o
  -8  -3   7      193.06      226.83      5.98 o
  -7  -3   7       72.89       93.19      5.54 o
  -6  -3   7        5.41        1.54      6.54 o
  -5  -3   7        0.06        8.86      7.10 o
  -4  -3   7        0.61        1.50      5.04 o
  -3  -3   7     6930.55     7140.00    482.15 o
  -2  -3   7      776.46      758.07      8.14 o
  -1  -3   7     2663.58     2753.92      9.75 o
   0  -3   7        0.44        5.15      4.66 o
   1  -3   7      429.59      462.22     41.89 o
   2  -3   7     3617.75     3778.57     57.32 o
   3  -3   7     3949.55     4377.48     55.99 o
   4  -3   7      490.96      528.85     19.23 o
   5  -3   7       34.33       27.53      4.98 o
   6  -3   7      362.14      351.73      8.95 o
   7  -3   7      274.87      271.02     13.91 o
   8  -3   7       97.60       89.29     11.63 o
   9  -3   7       30.57       19.92     10.69 o
  10  -3   7        5.90       14.69     11.31 o
  11  -3   7        4.68        6.74     13.83 o
 -12  -2   7       46.69       37.63     21.58 o
 -11  -2   7        1.84        5.66      6.43 o
 -10  -2   7       63.94       69.34      8.48 o
  -9  -2   7      662.40      634.20     27.60 o
  -8  -2   7      199.21      189.46      7.47 o
  -7  -2   7       88.80      114.18      5.31 o
  -6  -2   7       94.49      116.47      5.10 o
  -5  -2   7       10.57        8.54      4.81 o
  -4  -2   7     6435.08     6449.84     26.53 o
  -3  -2   7     2371.52     2395.57     10.72 o
  -2  -2   7       15.92       15.69      4.39 o
  -1  -2   7     1502.71     1763.82     35.00 o
   0  -2   7      152.53      142.93      7.70 o
   1  -2   7     4152.52     4344.98     80.27 o
   2  -2   7      466.32      479.10      5.13 o
   3  -2   7      182.14      180.61      6.93 o
   4  -2   7      758.93      886.71     16.14 o
   5  -2   7      221.74      213.62      6.14 o
   6  -2   7        2.54        5.02      6.03 o
   7  -2   7        1.23        0.00      8.84 o
   8  -2   7       13.94       13.34      7.36 o
   9  -2   7      181.80      149.35     11.14 o
  10  -2   7       45.23       62.18      9.13 o
 -13  -1   7        0.75        5.88     10.82 o
 -12  -1   7       16.41       27.57      7.52 o
 -11  -1   7       61.30       70.64      4.90 o
 -10  -1   7       10.19       10.87      5.59 o
  -9  -1   7        0.88        0.00      7.99 o
  -8  -1   7      154.01      217.50     15.08 o
  -7  -1   7      549.43      415.32     18.32 o
  -6  -1   7       53.43       94.05     12.63 o
  -5  -1   7       29.80       26.04      4.44 o
  -4  -1   7     3308.90     3019.43    307.38 o
  -3  -1   7        1.28        0.00      5.81 o
  -2  -1   7       33.04       31.46      4.17 o
  -1  -1   7     1577.94     1518.46     35.41 o
   0  -1   7      930.77      982.85      6.90 o
   1  -1   7        1.64        8.57     10.11 o
   2  -1   7       94.18       91.60      6.53 o
   3  -1   7      114.26       57.09      3.20 o
   4  -1   7      252.30      252.41      3.80 o
   5  -1   7       53.46       45.18      7.49 o
   6  -1   7      235.43      276.61     14.74 o
   7  -1   7      134.93      154.14     16.09 o
   8  -1   7      268.73      257.34     13.40 o
   9  -1   7       10.70        8.16     11.34 o
  10  -1   7        5.75        0.00     12.55 o
 -13   0   7       83.51       72.19     10.12 o
 -12   0   7       36.06       27.93      7.90 o
 -11   0   7       17.52       15.73      4.65 o
 -10   0   7       70.25       65.35      6.26 o
  -9   0   7       47.34       61.13      7.79 o
  -8   0   7      468.18      543.10      8.24 o
  -7   0   7       11.52        6.52      5.16 o
  -6   0   7      395.74      450.42     24.98 o
  -5   0   7      638.18      586.79      5.24 o
  -4   0   7     2074.87     2061.65     22.09 o
  -3   0   7      123.88      130.59      5.90 o
  -2   0   7       39.96       44.24      4.93 o
  -1   0   7       92.20       90.76      3.91 o
   0   0   7      172.55      143.96      7.37 o
   1   0   7      216.87      162.06      2.49 o
   2   0   7      469.29      554.83     14.22 o
   3   0   7       44.72       42.69      2.76 o
   4   0   7      276.80      282.69     21.77 o
   5   0   7      329.96      269.32      8.56 o
   6   0   7        6.10        3.55      8.86 o
   7   0   7       31.88       28.78     10.11 o
   8   0   7      110.48      114.71     11.36 o
   9   0   7       76.99       68.02     12.35 o
 -13   1   7       16.08        8.84      5.91 o
 -12   1   7       18.51       16.20      9.01 o
 -11   1   7       99.31       80.68     12.63 o
 -10   1   7      377.78      366.56      7.09 o
  -9   1   7       85.24       79.50      5.61 o
  -8   1   7        4.08        6.49      5.26 o
  -7   1   7       54.62       42.22      5.00 o
  -6   1   7      327.41      327.89      6.92 o
  -5   1   7      622.47      572.97      5.18 o
  -4   1   7      222.20      180.48     19.76 o
  -3   1   7      464.65      497.63     13.65 o
  -2   1   7     1147.31      986.69     58.99 o
  -1   1   7      620.22      597.26     37.91 o
   0   1   7     1833.92     1786.62      5.17 o
   1   1   7      123.89      152.72      5.18 o
   2   1   7      559.26      552.97      3.07 o
   3   1   7       20.66       30.97     11.13 o
   4   1   7      116.25      118.22      7.46 o
   5   1   7       16.38       17.94      8.28 o
   6   1   7       11.33       23.64     19.18 o
   7   1   7       97.06      108.96     21.53 o
   8   1   7      237.63      254.48     24.63 o
   9   1   7      171.07      164.08     13.52 o
 -14   2   7       72.21       61.81      6.35 o
 -13   2   7       23.72       18.88      6.82 o
 -12   2   7       70.62       73.93      9.50 o
 -11   2   7        1.30        2.70      4.30 o
 -10   2   7      234.02      239.60     12.38 o
  -9   2   7      855.98      832.58     27.20 o
  -8   2   7      403.13      356.47     16.18 o
  -7   2   7      326.60      262.94     10.50 o
  -6   2   7       35.55       33.20      7.00 o
  -5   2   7       26.27       17.03      5.52 o
  -4   2   7      463.04      430.79      4.96 o
  -3   2   7     3269.56     3511.09     48.30 o
  -2   2   7      547.08      511.42      2.96 o
  -1   2   7      377.36      374.10     12.33 o
   0   2   7      683.20      594.03     12.23 o
   1   2   7     1139.54     1127.92     43.24 o
   2   2   7     1720.98     1695.65     16.08 o
   3   2   7       49.67       42.49      3.55 o
   4   2   7       84.45       68.66      8.75 o
   5   2   7        4.79       13.82      9.23 o
   6   2   7        1.19        0.00     10.20 o
   7   2   7      232.03      230.99     12.28 o
   8   2   7       53.82       41.18     12.93 o
 -14   3   7        5.30       12.70      5.36 o
 -13   3   7      122.51       93.80     14.18 o
 -12   3   7        1.41        9.82      4.99 o
 -11   3   7      402.84      384.43     11.09 o
 -10   3   7      802.07      802.24     37.73 o
  -9   3   7      295.47      338.43      5.19 o
  -8   3   7      355.67      294.85      8.48 o
  -7   3   7      165.19      157.26      8.65 o
  -6   3   7      903.13      696.16    269.98 o
  -5   3   7      546.89      564.64      7.64 o
  -4   3   7      163.27      129.32      2.76 o
  -3   3   7      539.03      512.22      6.97 o
  -2   3   7        1.01        2.78      4.73 o
  -1   3   7      571.26      528.79      4.69 o
   0   3   7      701.70      755.96      3.72 o
   1   3   7        2.09        6.32      3.70 o
   2   3   7      670.68      752.66      8.62 o
   3   3   7       34.31       47.96      4.60 o
   4   3   7        4.93        5.18      4.13 o
   5   3   7      244.36      211.07     10.12 o
   6   3   7        0.27        0.00     20.79 o
   7   3   7       14.89       11.71     12.30 o
   8   3   7       19.36       25.48     13.32 o
 -14   4   7       64.53       52.44     11.50 o
 -13   4   7       17.62       15.99     13.32 o
 -12   4   7      111.86      120.92      4.81 o
 -11   4   7      277.66      263.45      4.13 o
 -10   4   7       42.21       85.44      2.48 o
  -9   4   7       56.45       28.15     15.98 o
  -8   4   7      358.99      875.73      2.48 o
  -7   4   7      972.23      891.98      9.70 o
  -6   4   7      561.94      500.48      8.39 o
  -5   4   7        1.40        3.13      6.47 o
  -4   4   7      480.77      586.64      7.86 o
  -3   4   7      150.82      129.26      8.83 o
  -2   4   7       91.54       94.09      7.99 o
  -1   4   7       22.72       62.79      8.16 o
   0   4   7      158.23      189.69      6.43 o
   1   4   7      532.89      436.47     34.25 o
   2   4   7        2.05       10.97      6.65 o
   3   4   7        1.04        0.00      3.49 o
   4   4   7      113.84       76.65     15.95 o
   5   4   7        7.77       12.63      9.80 o
   6   4   7       16.61       20.22     11.09 o
   7   4   7      146.32      157.63     13.20 o
 -14   5   7       16.04       17.45      8.88 o
 -13   5   7       43.66       39.69      8.04 o
 -12   5   7        0.61        1.15      5.20 o
 -11   5   7       11.88       18.31     10.00 o
 -10   5   7      307.40      336.75     19.72 o
  -9   5   7      281.04      276.49      9.72 o
  -8   5   7       55.32       57.38      8.14 o
  -7   5   7        9.97       24.98      8.21 o
  -6   5   7      272.84      272.89      8.91 o
  -5   5   7       26.55       20.74      7.89 o
  -4   5   7      338.86      340.89      8.43 o
  -3   5   7      132.26      125.52      3.10 o
  -2   5   7      111.29       93.97      5.04 o
  -1   5   7      225.75      198.09     16.39 o
   0   5   7      455.54      527.52     28.81 o
   1   5   7      160.62      187.35     34.69 o
   2   5   7      109.63       96.47     31.06 o
   3   5   7        2.74        5.03      6.25 o
   4   5   7      127.33       85.31     38.63 o
   5   5   7       99.08      113.70     10.59 o
   6   5   7        0.20        0.00     12.06 o
 -14   6   7        0.25        5.10      7.96 o
 -13   6   7       28.89       23.28      8.72 o
 -12   6   7       36.15       28.62      8.28 o
 -11   6   7      135.30      113.45     10.52 o
 -10   6   7       14.37        2.08      9.72 o
  -9   6   7        3.54        0.00      9.92 o
  -8   6   7       69.95       75.37      9.77 o
  -7   6   7      322.04      369.47     10.47 o
  -6   6   7       46.20       42.15      8.81 o
  -5   6   7      342.93      784.66      2.48 o
  -4   6   7      826.95     2022.25      2.48 o
  -3   6   7       46.70       60.50     27.19 o
  -2   6   7      169.46      165.36     17.15 o
  -1   6   7      136.85      155.50      5.04 o
   0   6   7       38.30       45.40      4.55 o
   1   6   7       41.58       54.42      9.56 o
   2   6   7      393.63      351.91     46.63 o
   3   6   7      153.85      171.12     36.43 o
   4   6   7       87.60       73.84     37.03 o
   5   6   7        4.89        0.00     11.68 o
 -14   7   7       59.35       58.77     29.36 o
 -13   7   7        0.45        0.00     16.50 o
 -12   7   7       10.94       16.48      8.53 o
 -11   7   7        1.42        8.78     12.85 o
 -10   7   7      105.86      123.62      8.56 o
  -9   7   7      146.24      140.86      8.32 o
  -8   7   7        0.54        1.17     16.60 o
  -7   7   7       70.81       68.76      6.97 o
  -6   7   7       13.68       19.97      6.52 o
  -5   7   7       84.80       81.46     14.23 o
  -4   7   7      102.87      115.96     13.25 o
  -3   7   7      110.89       92.69     11.28 o
  -2   7   7       27.62       30.76      3.49 o
  -1   7   7       52.15       40.69      5.41 o
   0   7   7       90.26       78.66     12.54 o
   1   7   7      263.87      240.70     25.28 o
   2   7   7       33.37       38.95      8.67 o
   3   7   7        4.31        3.56      3.79 o
   4   7   7       20.59       25.50     10.82 o
 -13   8   7        0.37        8.78     12.01 o
 -12   8   7       79.78       99.85     16.94 o
 -11   8   7       42.89       55.83     10.32 o
 -10   8   7       26.97       32.92     19.14 o
  -9   8   7        2.95        3.84      8.31 o
  -8   8   7       83.33       76.41      8.52 o
  -7   8   7      247.56      258.71     36.00 o
  -6   8   7      115.20      164.28     14.56 o
  -5   8   7      189.69      110.92      3.57 o
  -4   8   7       27.12       10.57     10.90 o
  -3   8   7       62.25       58.80      6.13 o
  -2   8   7      294.35      309.48      7.08 o
  -1   8   7       79.83       90.53     10.37 o
   0   8   7        4.79        5.03      5.52 o
   1   8   7        9.82       11.12      5.37 o
   2   8   7       89.72       57.51      4.95 o
   3   8   7       37.04       37.19     10.49 o
 -13   9   7       28.42       45.77     17.27 o
 -12   9   7       52.36       65.71     20.86 o
 -11   9   7       13.05       18.24      9.88 o
 -10   9   7       40.16       27.27      9.11 o
  -9   9   7      212.55      195.31     38.19 o
  -8   9   7      485.08      497.05     30.99 o
  -7   9   7       27.85       32.46     11.96 o
  -6   9   7       43.43       43.28      9.07 o
  -5   9   7      216.07      158.66     15.97 o
  -4   9   7       43.96       51.48      7.13 o
  -2   9   7        6.42        0.40     11.81 o
  -1   9   7        7.82        9.99      4.35 o
   0   9   7       31.28       44.94      9.46 o
   1   9   7      127.81      118.10     28.69 o
 -12  10   7        0.58        0.00     17.89 o
 -11  10   7       32.79       41.38     10.01 o
 -10  10   7      106.32       93.50     10.27 o
  -9  10   7       30.80       11.16     16.05 o
  -8  10   7        3.98      102.24     25.16 o
  -7  10   7       89.31       78.77     10.49 o
  -6  10   7      108.93       97.27     10.44 o
  -5  10   7       28.80       29.84      4.96 o
  -4  10   7      126.50      113.07      6.81 o
  -3  10   7        1.35        6.08      8.83 o
  -2  10   7       17.97       10.87      4.93 o
  -1  10   7       35.89       27.57      4.75 o
   0  10   7        7.25       11.96      5.93 o
 -11  11   7        0.19        0.62     12.50 o
 -10  11   7       22.16       22.58     12.33 o
  -8  11   7       16.67       32.00     11.24 o
  -7  11   7       14.28       18.56     10.77 o
  -6  11   7        0.78        0.44      8.45 o
  -5  11   7        9.20       25.32     11.30 o
  -4  11   7        5.14        6.10      5.77 o
  -3  11   7       12.97       27.11      4.69 o
  -2  11   7       49.86       35.40      5.45 o
  -8  12   7        1.10        0.00      9.71 o
  -7  12   7        0.39        9.98     10.62 o
  -6  12   7       18.35       29.80      8.95 o
   1 -14   8       33.31       36.46     16.67 o
   2 -14   8        4.72        6.39     13.93 o
   3 -14   8       87.60       86.71     14.91 o
   4 -14   8       64.71       53.43     10.92 o
   5 -14   8        4.56        0.00     28.21 o
   6 -14   8       18.42       14.86     10.49 o
  -1 -13   8       16.37       13.03     11.47 o
   0 -13   8       83.15       95.04     29.17 o
   1 -13   8        8.07        4.31     12.84 o
   2 -13   8       33.39       25.16     15.03 o
   3 -13   8       35.94       37.58     13.26 o
   4 -13   8       35.91       44.69     12.13 o
   5 -13   8      119.04      105.86     13.25 o
   6 -13   8        0.42        4.84     12.16 o
   7 -13   8        0.35        0.00      7.76 o
   8 -13   8       17.92       16.78     11.25 o
  -3 -12   8       61.28       63.84     11.21 o
  -2 -12   8       34.29       22.80     12.48 o
  -1 -12   8      151.36      152.76     33.84 o
   0 -12   8       68.64       51.89     12.16 o
   1 -12   8      160.46      177.35     29.39 o
   2 -12   8       11.13        7.00     13.20 o
   3 -12   8      123.16      117.96     12.80 o
   4 -12   8      199.54      202.73     13.15 o
   5 -12   8        0.80        0.00     13.99 o
   6 -12   8        7.00        3.39      8.33 o
   7 -12   8       19.07       17.76      8.35 o
   8 -12   8       83.12       89.91      7.36 o
   9 -12   8       35.40       32.10      8.80 o
  -5 -11   8        0.77        1.70     14.23 o
  -4 -11   8      106.62       98.44     12.03 o
  -3 -11   8       69.67       53.44     11.51 o
  -2 -11   8      157.44      132.75     12.13 o
  -1 -11   8      170.30      175.67     14.14 o
   0 -11   8       28.49        0.00     11.76 o
   1 -11   8      275.09      270.72     14.08 o
   2 -11   8      229.00      208.56     13.27 o
   3 -11   8      156.75      147.21      8.95 o
   4 -11   8        0.42        0.00     11.54 o
   5 -11   8       53.79       47.01     11.03 o
   6 -11   8       49.17       65.59     25.21 o
   7 -11   8       17.83       20.87      7.88 o
   8 -11   8       27.31       39.06     10.64 o
   9 -11   8        9.88       26.79     26.05 o
  10 -11   8       25.38       30.27     11.98 o
  -6 -10   8       70.02       66.50      7.96 o
  -5 -10   8       81.80       85.37      8.19 o
  -4 -10   8       75.26       65.45     14.23 o
  -3 -10   8        2.31       11.28     20.32 o
  -2 -10   8       88.65       86.47     13.42 o
  -1 -10   8      323.73      324.12     27.20 o
   0 -10   8      137.66      155.90      8.31 o
   1 -10   8       26.26        7.67     12.01 o
   2 -10   8        3.39        7.38     19.57 o
   3 -10   8       30.20       31.85     11.93 o
   4 -10   8      297.36      332.79     23.18 o
   5 -10   8       21.79       21.88      7.47 o
   6 -10   8        0.29        6.91      6.37 o
   7 -10   8       19.62       32.29      9.18 o
   8 -10   8      161.38      160.45     10.40 o
   9 -10   8      128.67      123.33     16.37 o
  10 -10   8       62.64       66.95      6.26 o
  -7  -9   8       99.06      105.24      9.71 o
  -6  -9   8       80.33       71.35     10.12 o
  -5  -9   8       50.00       49.22     10.49 o
  -4  -9   8       55.23       64.35     21.46 o
  -3  -9   8      549.21      554.99     12.01 o
  -2  -9   8      379.72      370.03      8.04 o
  -1  -9   8      269.75      231.07      9.92 o
   0  -9   8       69.70       69.62     10.21 o
   1  -9   8       68.55       60.95     10.72 o
   2  -9   8        1.83       12.75      7.30 o
   3  -9   8      104.76      109.06     10.92 o
   4  -9   8      211.51      230.57     12.11 o
   5  -9   8       32.08       33.99      6.32 o
   6  -9   8        8.38        0.00      6.75 o
   7  -9   8       96.45      129.92      9.40 o
   8  -9   8      113.03      117.96     12.83 o
   9  -9   8        0.31       14.44     11.83 o
  10  -9   8        7.21        6.52      5.81 o
  -8  -8   8       26.72       37.46      7.51 o
  -7  -8   8       29.01       33.17     11.71 o
  -6  -8   8       54.28       56.46     11.41 o
  -5  -8   8      228.22      535.31      2.48 o
  -4  -8   8       52.82       55.20     10.12 o
  -3  -8   8       52.07       72.24     10.39 o
  -2  -8   8        4.73        1.64      7.07 o
  -1  -8   8       42.90       33.52      7.01 o
   0  -8   8       33.26       27.86      7.10 o
   1  -8   8        6.54        2.86      6.76 o
   2  -8   8      557.69      455.08      8.93 o
   3  -8   8       40.97       40.53      6.88 o
   4  -8   8      235.17      264.95     17.77 o
   5  -8   8       73.56      102.30     17.42 o
   6  -8   8       50.27       81.45     24.21 o
   7  -8   8      195.27      209.70     14.70 o
   8  -8   8      135.81      149.12      9.50 o
   9  -8   8      143.65      154.00      8.70 o
  10  -8   8      120.58      118.48      8.40 o
  11  -8   8       23.14       14.22     10.61 o
  -8  -7   8      328.89      344.07      8.04 o
  -7  -7   8      500.78      503.39      8.43 o
  -6  -7   8      157.63      157.79     23.42 o
  -5  -7   8      240.56      258.42     28.69 o
  -4  -7   8     1841.15     1794.61     12.26 o
  -3  -7   8      272.41      298.72     20.67 o
  -2  -7   8       27.29       24.38      6.71 o
  -1  -7   8       17.34       15.49      6.40 o
   0  -7   8        5.22        0.00      8.68 o
   1  -7   8      118.43      140.60     11.80 o
   2  -7   8       80.44       91.12      8.02 o
   3  -7   8      623.56      654.57     37.58 o
   4  -7   8     1076.64     1219.33     93.08 o
   5  -7   8       25.66       23.15      5.63 o
   6  -7   8        5.88        0.00      5.09 o
   7  -7   8      389.26      412.63     28.73 o
   8  -7   8      351.71      332.77      7.32 o
   9  -7   8      109.57      112.22      8.10 o
  10  -7   8        2.79        0.81      5.99 o
  11  -7   8        2.68        0.00     13.40 o
 -10  -6   8       70.21       54.87      8.15 o
  -9  -6   8      489.54      602.61     10.20 o
  -8  -6   8      401.64      429.85     10.67 o
  -7  -6   8      134.24      115.48      8.85 o
  -6  -6   8      403.01      383.51     10.42 o
  -5  -6   8      804.67      818.60     11.36 o
  -4  -6   8      134.58      122.55      6.32 o
  -3  -6   8       42.06       55.52      8.53 o
  -2  -6   8        1.32        6.23     17.02 o
  -1  -6   8      299.25      266.57     10.78 o
   0  -6   8      483.38      459.72     16.01 o
   1  -6   8     1391.58     1421.64      9.82 o
   2  -6   8      585.37      538.61      8.61 o
   3  -6   8       14.78       17.65      6.63 o
   4  -6   8      177.05      214.04     30.40 o
   5  -6   8       48.99       49.51      5.46 o
   6  -6   8      491.99      532.63     23.76 o
   7  -6   8      219.52      195.30     15.63 o
   8  -6   8       57.05       46.61      4.16 o
   9  -6   8      223.41      250.39     13.59 o
  10  -6   8       31.03       36.37     10.89 o
  11  -6   8       41.67       67.60     14.59 o
 -10  -5   8      295.50      284.72     14.28 o
  -9  -5   8       25.07       26.13     18.59 o
  -8  -5   8       29.54       33.57     19.67 o
  -7  -5   8       80.83      110.62      6.66 o
  -6  -5   8       53.16       55.69      9.89 o
  -5  -5   8       46.28       40.71      8.99 o
  -4  -5   8       59.38       75.05      8.76 o
  -3  -5   8      147.99      140.19      7.14 o
  -2  -5   8      359.34      407.74      7.73 o
  -1  -5   8      291.50      264.75      6.87 o
   0  -5   8      113.46       96.40      5.46 o
   1  -5   8      238.49      265.00      5.51 o
   2  -5   8     1453.88     1365.34     44.60 o
   3  -5   8     1495.39     1515.95     84.08 o
   4  -5   8      959.48     1038.90     32.85 o
   5  -5   8       41.46       42.05      9.09 o
   6  -5   8       38.30       39.81      6.18 o
   7  -5   8       80.43       85.70      4.75 o
   8  -5   8      312.24      265.17     23.47 o
   9  -5   8       60.31       61.43     12.43 o
  10  -5   8        1.20        0.00     13.27 o
 -11  -4   8       38.62       42.30      9.20 o
 -10  -4   8       14.78       13.08      6.48 o
  -9  -4   8      154.72      169.95     10.31 o
  -8  -4   8      313.37      329.59     18.74 o
  -7  -4   8      513.68      567.37     11.19 o
  -6  -4   8        6.12        5.67      7.67 o
  -5  -4   8       22.12       14.94      6.85 o
  -4  -4   8        3.92       12.40      9.06 o
  -3  -4   8       17.77       15.43      6.90 o
  -2  -4   8      106.19      119.57     10.25 o
  -1  -4   8       15.01       18.43      6.47 o
   0  -4   8       53.65       51.06      4.74 o
   1  -4   8      891.18      906.35     14.04 o
   2  -4   8     1338.39     1361.83     84.82 o
   3  -4   8       41.31       41.18      4.37 o
   4  -4   8       10.93        6.18      3.70 o
   5  -4   8      186.14      239.51      6.46 o
   6  -4   8      406.00      474.38     16.25 o
   7  -4   8      221.06      211.82      4.77 o
   8  -4   8       10.70       19.62      7.63 o
   9  -4   8       98.86       75.40     25.22 o
  10  -4   8       37.87       41.83     12.23 o
 -12  -3   8        1.64        7.62      7.84 o
 -11  -3   8        6.10       19.67     10.27 o
 -10  -3   8      206.51      252.92     10.05 o
  -9  -3   8      360.56      372.16     18.74 o
  -8  -3   8        0.00        5.14      6.09 o
  -7  -3   8        1.09        4.47      5.80 o
  -6  -3   8       84.38       69.60      7.44 o
  -5  -3   8     1576.55     1613.89      7.84 o
  -4  -3   8      568.37      612.66      8.47 o
  -3  -3   8      652.42      735.93     64.65 o
  -2  -3   8       74.43       59.43      5.00 o
  -1  -3   8     1185.83     1020.08      8.36 o
   0  -3   8      360.70      295.25     40.86 o
   1  -3   8     1445.59     1465.31      8.93 o
   2  -3   8      229.03      192.26     12.18 o
   3  -3   8       24.38       31.40      4.65 o
   4  -3   8      605.40      552.26      9.58 o
   5  -3   8      624.37      697.94     14.15 o
   6  -3   8        5.67        7.30      3.52 o
   7  -3   8       23.96       30.28      5.63 o
   8  -3   8      280.65      353.44     13.47 o
   9  -3   8      111.68      132.80     11.19 o
  10  -3   8       17.29       29.55     12.21 o
 -12  -2   8       45.95       36.76      5.59 o
 -11  -2   8       50.84       43.64      7.77 o
 -10  -2   8        1.98        0.00      8.09 o
  -9  -2   8      157.00      137.36     13.28 o
  -8  -2   8      273.62      286.68     18.64 o
  -7  -2   8      150.97      189.14      5.89 o
  -6  -2   8       91.44       83.45     38.95 o
  -5  -2   8      862.30     1055.43     13.40 o
  -4  -2   8     1939.81     2011.66     11.41 o
  -3  -2   8       48.73       87.47      5.23 o
  -2  -2   8     1189.20     1091.07     41.28 o
  -1  -2   8       86.78       74.59     13.27 o
   0  -2   8       49.54       63.30      6.97 o
   1  -2   8     1107.80     1150.67     46.99 o
   2  -2   8      212.50      160.29      5.07 o
   3  -2   8      478.62      482.48     70.44 o
   4  -2   8      412.08      392.14      5.20 o
   5  -2   8       10.54        9.70      2.99 o
   6  -2   8        3.53        0.00      9.99 o
   7  -2   8      261.22      216.32     14.53 o
   8  -2   8       20.45       34.68     18.38 o
   9  -2   8       13.94        4.24     11.39 o
  10  -2   8       79.28       96.75      9.95 o
 -13  -1   8       28.49       35.33      9.92 o
 -12  -1   8        2.07        2.78      9.22 o
 -11  -1   8       13.18       22.19      6.46 o
 -10  -1   8      276.38      298.59      9.15 o
  -9  -1   8      276.76      258.57      8.96 o
  -8  -1   8        8.25       24.04      5.92 o
  -7  -1   8       35.63       30.23      5.54 o
  -6  -1   8       31.14       16.32     15.26 o
  -5  -1   8        4.64        2.43      6.80 o
  -4  -1   8       89.75      110.22      6.03 o
  -3  -1   8      128.84      113.21      6.80 o
  -2  -1   8      651.48      702.43      7.38 o
  -1  -1   8      364.94      293.96     17.33 o
   0  -1   8      654.86      653.16     14.85 o
   1  -1   8        9.81        8.24      3.21 o
   2  -1   8       36.67       27.20      3.39 o
   3  -1   8       29.82       22.96      3.26 o
   4  -1   8        6.19        4.22      7.34 o
   5  -1   8        4.68       12.83      5.89 o
   6  -1   8       75.58       77.01      8.81 o
   7  -1   8       67.19       92.00      7.62 o
   8  -1   8      194.28      195.36     27.38 o
   9  -1   8       68.84       59.17     12.23 o
 -13   0   8       36.23       29.61      6.65 o
 -12   0   8       37.37       35.93      5.49 o
 -11   0   8       40.38       59.66      5.72 o
 -10   0   8        3.61        2.89      6.01 o
  -9   0   8      194.57      206.72     12.90 o
  -8   0   8      222.23      208.19      8.19 o
  -7   0   8      283.57      277.77      7.98 o
  -6   0   8      309.80      300.83     17.66 o
  -5   0   8       69.30       70.75      7.07 o
  -4   0   8       94.07       97.88      4.71 o
  -3   0   8      910.04      863.19      5.67 o
  -2   0   8     1448.16     1588.90     26.06 o
  -1   0   8     1234.28     1221.32      5.48 o
   0   0   8        0.08        6.34      3.06 o
   1   0   8      815.82      720.45     12.09 o
   2   0   8     1791.95     1893.10     77.19 o
   3   0   8      451.70      436.18     13.58 o
   4   0   8      106.04      109.10      4.00 o
   5   0   8       20.53       24.08      4.09 o
   6   0   8      100.60      103.62      9.80 o
   7   0   8       86.82       97.37      7.93 o
   8   0   8        5.82        0.00     11.24 o
   9   0   8        5.29        0.00     12.78 o
 -13   1   8       16.46       13.63      5.82 o
 -12   1   8        5.41        8.48      5.42 o
 -11   1   8       92.13       73.92      5.07 o
 -10   1   8      400.45      389.51     10.39 o
  -9   1   8      181.70      177.43      8.86 o
  -8   1   8       66.70       65.82     12.37 o
  -7   1   8        0.37        2.09      5.49 o
  -6   1   8      146.52      157.40      5.48 o
  -5   1   8     1217.51     1159.41     22.25 o
  -4   1   8      697.25      646.81    154.83 o
  -3   1   8      303.52      265.29      6.89 o
  -2   1   8       26.05       31.88      3.15 o
  -1   1   8      410.26      353.94     13.58 o
   0   1   8      706.64      733.81      4.81 o
   1   1   8      648.56      633.87      9.53 o
   2   1   8      369.61      376.41     15.05 o
   3   1   8      137.74      147.79     17.06 o
   4   1   8       32.96       38.46      7.24 o
   5   1   8      425.62      415.34     32.48 o
   6   1   8      121.61       94.52     10.39 o
   7   1   8        0.60        2.33     11.04 o
   8   1   8       10.87       10.72     12.23 o
 -13   2   8        8.34        5.09      6.15 o
 -12   2   8       22.92       20.40      4.71 o
 -11   2   8       75.83       79.14     10.49 o
 -10   2   8        0.33        0.00      9.75 o
  -9   2   8        0.05        0.00     11.65 o
  -8   2   8       60.05       55.08      6.33 o
  -7   2   8     1209.59     1088.47    127.99 o
  -6   2   8     1539.90     1604.79      8.19 o
  -5   2   8      666.15      584.91     16.91 o
  -4   2   8       10.32        5.34      3.52 o
  -3   2   8     1109.03     1289.58      4.07 o
  -2   2   8      613.59      581.60     11.48 o
  -1   2   8      320.46      235.69     14.95 o
   0   2   8      159.98      154.54      7.45 o
   1   2   8      126.11      148.60     12.84 o
   2   2   8     1002.13      865.29      8.91 o
   3   2   8       32.03       38.23      3.27 o
   4   2   8      241.57      246.37     16.80 o
   5   2   8       12.79       19.97      2.48 o
   7   2   8       77.44      105.53     12.18 o
   8   2   8       38.84       36.17     13.05 o
 -14   3   8        1.92        0.00      6.55 o
 -13   3   8        6.86        1.70      4.79 o
 -12   3   8       22.98       25.50     11.10 o
 -11   3   8       62.91       72.32     10.92 o
 -10   3   8       16.63       35.08      9.87 o
  -9   3   8      351.56      461.76     20.17 o
  -8   3   8     2183.02     2144.02    147.05 o
  -7   3   8      450.07      351.65     85.06 o
  -6   3   8       78.32       61.87      9.45 o
  -5   3   8      817.05      815.83     51.37 o
  -4   3   8     1580.52     1425.78     27.99 o
  -3   3   8      258.15      250.60      4.76 o
  -2   3   8      321.49      313.93      3.64 o
  -1   3   8       75.81       70.36      4.34 o
   0   3   8       69.44       69.60      3.16 o
   1   3   8     1510.79     1578.76     66.46 o
   2   3   8       71.34       91.64      5.16 o
   3   3   8        1.17        3.02      3.90 o
   4   3   8       63.53       38.37     18.95 o
   5   3   8        9.05        6.47     10.15 o
   6   3   8       32.09       47.01     11.11 o
   7   3   8        2.24        2.95     12.75 o
 -14   4   8        1.12        0.00     11.37 o
 -13   4   8       47.41       40.59     15.49 o
 -12   4   8      104.10       86.57     17.39 o
 -11   4   8        3.03        1.16      4.29 o
 -10   4   8      115.81      116.85     10.20 o
  -9   4   8      494.98      416.01     10.57 o
  -8   4   8       22.01       18.33      8.56 o
  -7   4   8      315.63      312.54      9.23 o
  -6   4   8      160.98      138.13      8.09 o
  -5   4   8      123.99      133.34      7.86 o
  -4   4   8      166.86      190.97      7.81 o
  -3   4   8        5.19        2.03      6.80 o
  -2   4   8       12.33       12.33      3.09 o
  -1   4   8       21.62       32.70     12.03 o
   0   4   8       18.69       10.42      3.83 o
   1   4   8      193.44      199.24     14.65 o
   2   4   8       15.49       18.10      3.52 o
   3   4   8      176.08      186.36      9.30 o
   4   4   8      280.23      255.03     10.57 o
   5   4   8       61.97       67.35     10.82 o
   6   4   8       64.61       87.40     12.55 o
 -14   5   8       15.75       16.50     12.73 o
 -12   5   8       14.52       18.53     11.29 o
 -11   5   8        1.61        5.01     10.57 o
 -10   5   8       39.26       43.59     10.02 o
  -9   5   8       30.49       32.35      9.43 o
  -8   5   8      340.17      771.81      2.48 o
  -7   5   8      180.89      168.90      8.91 o
  -6   5   8       34.64       45.03      7.94 o
  -5   5   8       15.90       11.46      7.64 o
  -4   5   8      284.33      282.07      8.34 o
  -3   5   8       57.94       63.04      7.44 o
  -2   5   8        1.00        1.36      2.48 o
  -1   5   8       73.03      137.19      2.48 o
   0   5   8      184.79      196.71      5.60 o
   1   5   8      267.21      245.09     15.54 o
   2   5   8      171.89      160.99     25.49 o
   3   5   8       34.04       29.94     13.93 o
   4   5   8       20.07       10.48      8.12 o
 -13   6   8        1.03        3.82      9.12 o
 -12   6   8      100.04       85.61     12.13 o
 -11   6   8      282.29      260.91     12.03 o
 -10   6   8      298.09      720.14      2.48 o
  -9   6   8      141.17      113.87     10.22 o
  -8   6   8        5.98       15.21      9.20 o
  -7   6   8       22.15       45.42      2.48 o
  -6   6   8       67.31       62.84      9.40 o
  -5   6   8       75.16       87.80      9.20 o
  -4   6   8      241.66      288.17      9.63 o
  -3   6   8       41.29       68.73      4.48 o
  -2   6   8       60.76       58.55     11.30 o
  -1   6   8      161.46      178.05     11.24 o
   0   6   8       89.97       94.88      5.00 o
   1   6   8       26.50       28.78      6.87 o
   2   6   8       26.34       20.39      5.76 o
   3   6   8       11.49        6.62      3.83 o
   4   6   8      123.66      121.04     10.47 o
 -13   7   8        6.21        8.77     12.16 o
 -12   7   8      128.76      123.88     18.48 o
 -11   7   8        6.34        3.94     13.72 o
 -10   7   8       56.41       58.17      8.39 o
  -9   7   8        7.52        1.64     11.44 o
  -8   7   8       24.08       25.78     11.06 o
  -7   7   8      285.53      309.36     26.19 o
  -6   7   8        0.42        5.06      7.35 o
  -5   7   8       23.40       36.19      7.32 o
  -4   7   8       11.90       12.17      4.73 o
  -3   7   8       32.21       44.62      7.02 o
  -2   7   8       20.05       33.04      6.18 o
  -1   7   8       10.89        7.97      4.64 o
   0   7   8      109.02       79.89      6.74 o
   1   7   8       70.87       60.59      5.23 o
   2   7   8       60.75       62.67     13.26 o
   3   7   8       19.20       41.53      9.43 o
 -13   8   8        8.53       30.91     18.38 o
 -12   8   8        4.20        0.00      9.97 o
 -11   8   8       10.41       13.42     16.75 o
 -10   8   8       25.57       15.93     16.72 o
  -9   8   8       53.90       70.79     26.76 o
  -8   8   8      259.98      277.47     66.45 o
  -7   8   8       63.31       65.07     14.45 o
  -6   8   8       52.61       36.31     15.48 o
  -5   8   8      437.91      495.47     17.19 o
  -4   8   8      465.04      360.61     11.81 o
  -3   8   8        1.36        5.97      3.59 o
  -2   8   8      126.66       97.09     13.19 o
  -1   8   8      103.86      101.35      8.17 o
   0   8   8       53.08       43.43      6.19 o
   1   8   8        9.47        5.44      6.50 o
   2   8   8        4.44       12.25     10.09 o
 -11   9   8       34.09       29.79     13.92 o
 -10   9   8       30.59       42.95     10.36 o
  -9   9   8       21.60       29.81     10.07 o
  -7   9   8      165.26      129.82     11.36 o
  -6   9   8       58.85       64.10      8.42 o
  -5   9   8       32.93       40.68      3.81 o
  -4   9   8        0.08        6.05      3.26 o
  -3   9   8      316.72      276.89      6.08 o
  -2   9   8      129.92      118.61      4.85 o
  -1   9   8       23.60       20.16      7.32 o
   0   9   8        1.53        3.34      5.93 o
 -11  10   8       14.52       12.84     11.49 o
 -10  10   8       12.50        9.80     17.42 o
  -9  10   8        0.49       17.57      9.46 o
  -8  10   8        6.42       16.17      9.07 o
  -7  10   8        0.20        0.64      8.88 o
  -6  10   8       22.76       33.34     10.39 o
  -5  10   8      153.36      135.33     10.82 o
  -4  10   8       31.23       26.93      6.19 o
  -3  10   8        0.63        3.02      4.03 o
  -2  10   8        0.61        4.78      6.31 o
  -9  11   8        4.79        0.00     12.23 o
  -8  11   8       40.61       43.36     11.71 o
  -7  11   8       29.69       43.14     11.46 o
  -6  11   8        1.61       13.27     10.97 o
  -5  11   8        3.21        0.00      8.52 o
  -4  11   8        7.73        5.17      9.46 o
   3 -14   9       19.44        3.35     16.89 o
   4 -14   9       27.88       32.60     33.24 o
  -1 -13   9        0.36       13.06     10.29 o
   0 -13   9       47.88       28.02     10.54 o
   1 -13   9        2.89       13.12     14.76 o
   2 -13   9      120.63      106.96     20.38 o
   3 -13   9      101.63      129.35     14.86 o
   4 -13   9       37.80       35.58     10.87 o
   5 -13   9        1.12        1.46     30.76 o
   6 -13   9        0.17        0.00      8.02 o
   7 -13   9       33.51       26.29      9.46 o
  -3 -12   9       61.79       65.55     12.80 o
  -2 -12   9        2.42        1.38     14.29 o
  -1 -12   9       64.85       51.39      9.80 o
   0 -12   9       61.46       46.28     10.01 o
   1 -12   9      203.01      209.87     10.27 o
   2 -12   9       96.78       68.04     10.01 o
   3 -12   9        0.52        7.50      9.65 o
   4 -12   9       58.92       57.18     13.84 o
   5 -12   9       36.05       45.03     14.69 o
   6 -12   9      123.75      141.88      9.85 o
   7 -12   9       27.16       41.32      7.37 o
   8 -12   9       15.28       14.49      7.49 o
  -4 -11   9        3.53        0.00      9.04 o
  -3 -11   9       36.99       46.75     13.64 o
  -2 -11   9      366.49      355.96     26.97 o
  -1 -11   9      254.21      217.92     12.19 o
   0 -11   9       74.87       55.50     13.05 o
   1 -11   9        7.07       12.91     12.90 o
   2 -11   9      181.82      158.57     11.26 o
   3 -11   9      244.00      340.69     13.62 o
   4 -11   9       79.65      105.91      9.13 o
   5 -11   9       24.28       15.63     12.90 o
   6 -11   9        8.04        4.91      9.89 o
   7 -11   9       53.88       66.25      8.81 o
   8 -11   9       41.82       42.98      9.19 o
   9 -11   9       35.51       28.78      8.76 o
  -5 -10   9       26.26       27.15     11.21 o
  -4 -10   9      118.43      115.96      8.71 o
  -3 -10   9      220.27      233.85     11.78 o
  -2 -10   9      124.52      105.21     16.72 o
  -1 -10   9       19.50       20.69     11.73 o
   0 -10   9      378.54      895.61      2.48 o
   1 -10   9      236.87      230.72      8.83 o
   2 -10   9      211.41      172.84     11.98 o
   3 -10   9        8.47       19.23      8.57 o
   4 -10   9        0.89        0.00      8.66 o
   5 -10   9        3.91        6.89      6.59 o
   6 -10   9       55.20       66.85      6.88 o
   7 -10   9       77.90       75.00     10.34 o
   8 -10   9        0.66        5.66     11.06 o
   9 -10   9       14.66       21.24      8.31 o
  -7  -9   9       25.65       15.01     26.02 o
  -6  -9   9       20.63       19.90     12.58 o
  -5  -9   9      190.07      175.57     10.99 o
  -4  -9   9       15.13       14.59      8.46 o
  -3  -9   9       71.59       71.78     13.21 o
  -2  -9   9      336.04      344.63      9.06 o
  -1  -9   9      275.16      296.53     11.33 o
   0  -9   9       91.99      103.83     11.29 o
   1  -9   9       48.72       40.82      7.84 o
   2  -9   9       41.68       33.29     11.04 o
   3  -9   9       15.71       12.78      7.58 o
   4  -9   9        9.46        8.50      8.02 o
   5  -9   9      190.10      192.15      7.66 o
   6  -9   9       14.50       20.51      9.87 o
   7  -9   9       25.64       35.67     11.13 o
   8  -9   9      132.57      141.96     18.32 o
   9  -9   9       58.52       55.90     10.61 o
  10  -9   9        9.24       17.38      7.93 o
  -8  -8   9       65.68       73.73     21.66 o
  -7  -8   9       74.68       86.78     11.01 o
  -6  -8   9      131.88      113.71      8.20 o
  -5  -8   9      101.06       92.58      8.01 o
  -4  -8   9      852.22      892.11     21.58 o
  -3  -8   9      270.29      280.94     12.26 o
  -2  -8   9       13.10       13.13     15.55 o
  -1  -8   9      941.23     2365.77      2.48 o
   0  -8   9      364.78      357.68      7.98 o
   1  -8   9      159.91      154.41      7.50 o
   2  -8   9       24.38       24.63     10.47 o
   3  -8   9       14.81       24.28      9.25 o
   4  -8   9       81.18       93.11     10.36 o
   5  -8   9        4.76        8.02      6.76 o
   6  -8   9       13.00       16.95      6.63 o
   7  -8   9      343.86      405.82      9.64 o
   8  -8   9       13.41       19.71      6.31 o
   9  -8   9        0.10        0.00      7.02 o
  10  -8   9       51.03       50.75      7.62 o
  -9  -7   9       60.93       53.37     12.65 o
  -8  -7   9        2.49        0.00      9.69 o
  -7  -7   9      118.11      124.37      8.12 o
  -6  -7   9      562.78      606.71     12.79 o
  -5  -7   9      409.22      432.83     13.10 o
  -4  -7   9      245.84      274.92     26.21 o
  -3  -7   9      142.83      145.99     11.36 o
  -2  -7   9     1028.93      972.34     22.90 o
  -1  -7   9      293.71      292.22     10.69 o
   0  -7   9       59.21       62.75     13.32 o
   1  -7   9       50.14       60.93      9.03 o
   2  -7   9      191.80      199.83      6.79 o
   3  -7   9      569.83      580.70     14.25 o
   4  -7   9      460.70      444.40     63.35 o
   5  -7   9       86.94       91.73     13.17 o
   6  -7   9      700.64      687.70     91.74 o
   7  -7   9      106.64      114.38     18.49 o
   8  -7   9      205.18      195.23     12.44 o
   9  -7   9       95.44       84.72     31.08 o
  10  -7   9       30.36       20.31      9.77 o
 -10  -6   9        5.96        2.23      7.29 o
  -9  -6   9       38.26       49.84      9.82 o
  -8  -6   9      391.05      392.85     14.71 o
  -7  -6   9      638.03      654.22     12.78 o
  -6  -6   9      252.70      248.16     13.21 o
  -5  -6   9      130.24      132.95      7.29 o
  -4  -6   9      336.20      324.07     10.84 o
  -3  -6   9      232.39      215.48      6.77 o
  -2  -6   9      173.19      156.03     10.01 o
  -1  -6   9      123.06      132.15      8.93 o
   0  -6   9        0.27        0.00      8.99 o
   1  -6   9      384.01      415.56      8.58 o
   2  -6   9      338.35      358.84     17.48 o
   3  -6   9      857.91      859.59    111.20 o
   4  -6   9       40.11       46.49      9.97 o
   5  -6   9       81.48       65.17      6.17 o
   6  -6   9      678.88      678.77     37.31 o
   7  -6   9      145.11      156.68      6.31 o
   8  -6   9       24.01       16.27      5.73 o
   9  -6   9        2.12       11.07      5.45 o
  10  -6   9        3.01        7.94     13.69 o
 -10  -5   9       45.75       38.18     18.85 o
  -8  -5   9      168.40      162.27      7.46 o
  -7  -5   9       67.89       59.77      7.19 o
  -6  -5   9        0.58        0.00      9.60 o
  -5  -5   9      125.64      110.87      9.80 o
  -4  -5   9      756.13      740.32      7.61 o
  -3  -5   9      441.34      428.24     10.10 o
  -2  -5   9      159.46      141.76      6.79 o
  -1  -5   9        9.88        8.86     16.45 o
   0  -5   9       49.27       44.24      5.59 o
   1  -5   9      163.53      161.11      8.14 o
   2  -5   9      129.71      132.32      5.57 o
   3  -5   9       77.89       64.44      8.69 o
   4  -5   9      114.12      129.94     15.13 o
   5  -5   9       45.97       50.19      5.51 o
   6  -5   9      162.03      163.10      6.52 o
   7  -5   9        0.29        4.90      8.15 o
   8  -5   9       80.87       89.34     10.73 o
   9  -5   9       47.02       49.75      4.74 o
  10  -5   9       69.05       79.36     15.41 o
 -11  -4   9       25.28       31.14      7.41 o
 -10  -4   9       10.17       13.60      8.86 o
  -9  -4   9       44.83       55.61     11.51 o
  -8  -4   9      187.37      178.09     38.89 o
  -7  -4   9       15.72       19.19      9.66 o
  -6  -4   9       20.39       25.65      9.33 o
  -5  -4   9      611.38     1463.94      2.48 o
  -4  -4   9       49.01       48.35      7.92 o
  -3  -4   9      631.56      576.67     10.37 o
  -2  -4   9     1121.55     1175.65     48.30 o
  -1  -4   9      442.88      476.10      9.63 o
   0  -4   9       14.82       13.01     10.61 o
   1  -4   9      682.82      683.04     12.94 o
   2  -4   9      584.77      556.56     14.15 o
   3  -4   9      670.28      591.98     12.81 o
   4  -4   9      553.90      639.98     19.49 o
   5  -4   9       35.68       49.43     10.85 o
   6  -4   9        4.00        2.93      4.35 o
   7  -4   9       29.58       20.39      3.43 o
   8  -4   9      272.12      248.31     23.27 o
   9  -4   9      102.58       96.53     14.09 o
 -11  -3   9        5.46       10.77     10.35 o
 -10  -3   9      188.37      226.86     14.54 o
  -9  -3   9      212.59      223.07      7.30 o
  -8  -3   9      365.86      347.82      8.81 o
  -7  -3   9       14.62       11.53     15.83 o
  -6  -3   9       72.58       67.31      6.34 o
  -5  -3   9      305.59      278.64      6.62 o
  -4  -3   9     1355.52     1435.71     41.22 o
  -3  -3   9      333.52      317.89      6.10 o
  -2  -3   9       34.43       31.33      5.61 o
  -1  -3   9       81.60      103.51      6.14 o
   0  -3   9     1275.65     1251.29     16.28 o
   1  -3   9      380.61      315.42     18.13 o
   2  -3   9        2.71        4.49      5.82 o
   3  -3   9      178.23      194.11     24.81 o
   4  -3   9        4.96       16.57      3.81 o
   5  -3   9        2.70       11.87      5.98 o
   6  -3   9      155.88      179.51     10.42 o
   7  -3   9      298.86      315.18     10.14 o
   8  -3   9        0.69        3.51      4.78 o
   9  -3   9        4.37        8.43      9.19 o
 -12  -2   9       18.84       24.47      5.92 o
 -11  -2   9       58.84       47.01      6.98 o
 -10  -2   9       17.93       26.03      7.14 o
  -9  -2   9        2.27        4.11      8.88 o
  -8  -2   9        8.80        8.82      6.35 o
  -7  -2   9       48.11       48.27      6.36 o
  -6  -2   9      599.09      643.33     39.40 o
  -5  -2   9      238.28      186.82      6.21 o
  -4  -2   9      280.16      301.90      6.19 o
  -3  -2   9     1308.64     1355.18     10.99 o
  -2  -2   9        5.39       20.90      6.41 o
  -1  -2   9       21.77       21.42      3.73 o
   0  -2   9        1.81        2.13      4.51 o
   1  -2   9      896.40      926.79     22.61 o
   2  -2   9       37.03       28.10      3.80 o
   3  -2   9      297.08      322.63     14.31 o
   4  -2   9      317.39      323.57      5.11 o
   5  -2   9      161.26      167.75      3.13 o
   6  -2   9       64.59       65.59      5.13 o
   7  -2   9      113.46      110.30      4.92 o
   8  -2   9       72.15       83.40     14.12 o
   9  -2   9       13.32       21.06     12.48 o
 -12  -1   9       12.47       10.86      6.31 o
 -11  -1   9       12.47       21.65     14.04 o
 -10  -1   9      169.22      193.83      9.70 o
  -9  -1   9       51.85       58.73      6.90 o
  -8  -1   9      150.97      195.87     16.06 o
  -7  -1   9        5.72        5.35      8.58 o
  -6  -1   9       56.71       50.15      5.96 o
  -5  -1   9       91.23       75.39      8.56 o
  -4  -1   9     1013.10     1012.39     23.70 o
  -3  -1   9      594.13      601.54     26.90 o
  -2  -1   9       52.94       59.24     16.99 o
  -1  -1   9      130.94      138.78     14.39 o
   0  -1   9      423.06      432.13     15.58 o
   1  -1   9      495.24      508.27     10.08 o
   2  -1   9      736.47      784.97     13.38 o
   3  -1   9      264.50      282.50     25.34 o
   4  -1   9        5.34        1.15      6.26 o
   5  -1   9      437.36      451.85      4.24 o
   6  -1   9      400.05      401.50      9.00 o
   7  -1   9       28.31       42.72     11.44 o
   8  -1   9        0.36        0.00     13.79 o
 -13   0   9       23.54       26.82     11.83 o
 -12   0   9        5.77        0.00      4.97 o
 -11   0   9      101.76      100.82      5.95 o
 -10   0   9      129.69      146.54      9.50 o
  -9   0   9        0.96        0.00      6.32 o
  -8   0   9        0.14        9.64     10.82 o
  -7   0   9      142.36      167.41      9.35 o
  -6   0   9      296.36      288.40      9.15 o
  -5   0   9      521.50     1272.97      2.48 o
  -4   0   9        8.08        0.00      7.24 o
  -3   0   9       12.89       11.22      3.27 o
  -2   0   9       26.81       27.27      4.56 o
  -1   0   9       74.08       77.70      3.92 o
   0   0   9      428.55      426.44      4.81 o
   1   0   9       16.60       17.78      3.59 o
   2   0   9      157.76      165.29      7.55 o
   3   0   9      113.25      101.13     12.30 o
   4   0   9      746.95      748.53     30.67 o
   5   0   9       64.45       75.76     10.52 o
   6   0   9       26.84       21.96      9.90 o
   7   0   9       45.65       66.58     10.39 o
   8   0   9       86.28      118.29     12.45 o
 -13   1   9       39.81       41.78      8.91 o
 -12   1   9       46.40       46.40      9.66 o
 -11   1   9        8.40        7.43      7.17 o
 -10   1   9       36.78       25.11     10.10 o
  -9   1   9       85.33       94.10      6.62 o
  -8   1   9      222.85      238.53     17.86 o
  -7   1   9      130.87      120.76      6.30 o
  -6   1   9        1.15        1.06      5.80 o
  -5   1   9      160.35      146.49      5.91 o
  -4   1   9      831.87      799.60     10.10 o
  -3   1   9     2512.03     2403.80    147.78 o
  -2   1   9      768.25      745.80      4.97 o
  -1   1   9      162.82      146.76      4.77 o
   0   1   9       16.46       17.69      3.31 o
   1   1   9      844.17      784.15      3.91 o
   2   1   9      423.85      448.79      9.97 o
   3   1   9      189.61      435.21      2.48 o
   4   1   9        8.08       22.34      6.22 o
   5   1   9      237.47      180.24     13.07 o
   6   1   9       60.20       47.81     10.32 o
   7   1   9       57.38       46.14     11.76 o
 -13   2   9       28.49       28.46     11.39 o
 -12   2   9        2.04       13.22      4.29 o
 -11   2   9       71.86       67.26      4.74 o
 -10   2   9        3.27        0.86      3.27 o
  -9   2   9       82.41       91.23      8.09 o
  -8   2   9      207.36      202.84     11.80 o
  -7   2   9       19.54       34.20      6.43 o
  -6   2   9      199.95      199.60      4.62 o
  -5   2   9     3148.52     3544.84     31.87 o
  -4   2   9     2316.68     2401.04     67.39 o
  -3   2   9        0.31        0.00      7.29 o
  -2   2   9      146.20      135.16      6.96 o
  -1   2   9      258.10      252.51     20.74 o
   0   2   9      781.56      864.01      7.01 o
   1   2   9      345.42      285.90      9.91 o
   2   2   9      141.42      129.55     17.98 o
   3   2   9       13.43       12.99      4.81 o
   4   2   9      396.01      296.34     53.83 o
   6   2   9        4.13        0.92     10.89 o
 -13   3   9        5.62        6.52      4.58 o
 -12   3   9        7.84        9.29      3.89 o
 -11   3   9        7.55        6.47      2.95 o
 -10   3   9       66.32       63.41     11.04 o
  -9   3   9      159.95      150.23     22.45 o
  -8   3   9      101.02       95.76      9.70 o
  -7   3   9       37.69       34.24     11.40 o
  -6   3   9      898.12      922.66     45.25 o
  -5   3   9      281.41      257.08      6.26 o
  -4   3   9       14.02       12.19      3.81 o
  -3   3   9       77.99       85.44      6.97 o
  -2   3   9      378.02      394.33     17.06 o
  -1   3   9       60.66       82.52     13.33 o
   0   3   9      265.13      264.17     15.33 o
   1   3   9      557.39      617.20      8.79 o
   2   3   9      194.10      171.62      5.90 o
   3   3   9      106.37       72.40     18.37 o
   4   3   9        7.69       10.65      4.38 o
   5   3   9        3.78       13.45     10.25 o
   6   3   9      152.82      169.17     12.63 o
 -13   4   9        5.00        0.00     12.55 o
 -12   4   9      121.41      129.95     13.05 o
 -11   4   9      139.86      121.88     12.11 o
 -10   4   9       44.10       92.51      2.48 o
  -9   4   9        0.81        0.00      9.63 o
  -8   4   9        2.69        0.82      9.15 o
  -7   4   9       80.14       84.03      8.98 o
  -6   4   9        2.24        5.76      8.58 o
  -5   4   9      203.83      222.73     17.37 o
  -4   4   9      356.45      221.22      8.53 o
  -3   4   9      402.87      396.56      8.83 o
  -2   4   9       56.03       72.28      4.86 o
  -1   4   9       10.42       25.98      4.49 o
   0   4   9      127.74      107.23      4.61 o
   1   4   9       10.02        5.28      4.53 o
   2   4   9       23.57       26.79      4.77 o
   4   4   9       39.30        8.36      4.07 o
 -13   5   9      104.94      102.58     13.74 o
 -11   5   9       25.71       16.87     11.11 o
 -10   5   9       10.36       14.86     10.52 o
  -9   5   9       59.74       57.85     10.32 o
  -8   5   9      260.46      242.28     10.59 o
  -7   5   9      466.67      473.22     11.56 o
  -6   5   9      348.85      327.57     10.15 o
  -5   5   9       87.58       63.29      8.83 o
  -4   5   9        3.91        0.00      8.29 o
  -3   5   9       38.03       51.70      7.99 o
  -2   5   9      171.33      133.73      8.17 o
  -1   5   9       80.07      110.60      4.22 o
   0   5   9        5.03        5.44      4.79 o
   1   5   9        7.08        7.17      6.55 o
   2   5   9       62.90       51.20     12.22 o
   3   5   9      146.70      113.48     28.57 o
   4   5   9       84.28      103.15     10.72 o
 -13   6   9       27.45       38.65     12.70 o
 -12   6   9        4.61        5.98     11.88 o
 -11   6   9        1.86        2.23     11.44 o
 -10   6   9       95.15      106.06     11.26 o
  -9   6   9       42.84       87.28      2.48 o
  -8   6   9       84.41      188.22      2.48 o
  -7   6   9       30.24       28.78      9.75 o
  -6   6   9       10.61       21.86      9.08 o
  -5   6   9      399.75      376.67     10.62 o
  -4   6   9      339.86      340.10      9.92 o
  -3   6   9       85.65       92.56      3.82 o
  -2   6   9        6.48        7.59      3.47 o
  -1   6   9       39.38       41.82      9.15 o
   0   6   9      117.71      103.13      7.05 o
   1   6   9       17.15       21.98      7.67 o
   2   6   9        9.64        4.96      4.94 o
   3   6   9       18.63       18.13      9.77 o
 -13   7   9       10.80       45.67     15.28 o
 -12   7   9       19.87       24.30     10.84 o
 -11   7   9       24.64       32.40     11.81 o
  -9   7   9       50.11       59.34     11.01 o
  -8   7   9        5.96        3.92     10.69 o
  -7   7   9       32.22       15.26     10.39 o
  -6   7   9      100.38      127.47     10.15 o
  -5   7   9      180.31      188.00     19.57 o
  -4   7   9        2.82        5.53      5.52 o
  -3   7   9       23.61       18.59      3.31 o
  -2   7   9      278.71      231.22     24.80 o
  -1   7   9      156.58      151.02     14.75 o
   0   7   9       16.28       28.88      6.87 o
   1   7   9        3.56        3.14      4.35 o
   2   7   9      115.54       92.71     28.58 o
 -11   8   9        1.83        1.70      9.76 o
 -10   8   9       69.90       66.25     10.17 o
  -9   8   9       17.43       21.53     14.03 o
  -8   8   9      150.00      138.26     14.59 o
  -7   8   9       36.20       28.94      8.87 o
  -6   8   9        0.01        0.00      9.21 o
  -5   8   9       96.66      129.59     18.40 o
  -4   8   9       36.31       23.00      9.97 o
  -3   8   9      288.00      275.00     35.41 o
  -2   8   9       44.46       54.18     12.32 o
  -1   8   9        4.45        7.32      6.18 o
   0   8   9       76.96       67.96     11.00 o
   1   8   9      124.76       53.12      7.65 o
 -11   9   9       26.53       31.15     11.39 o
 -10   9   9       71.15       73.90     18.90 o
  -9   9   9       38.56       31.49     10.54 o
  -8   9   9        0.14        0.00     15.48 o
  -7   9   9        0.11        3.15      9.77 o
  -6   9   9       35.81       39.20     13.48 o
  -5   9   9       91.47      116.76      9.61 o
  -4   9   9        4.48        3.32      4.37 o
  -3   9   9       18.25       23.54     10.44 o
  -2   9   9       13.17       10.23      4.76 o
  -1   9   9       27.40       26.35      8.77 o
 -10  10   9        3.54        0.00     11.02 o
  -9  10   9        3.47        8.45     12.81 o
  -8  10   9       53.85       59.56     10.62 o
  -7  10   9        8.62       18.68     10.00 o
  -6  10   9       13.11        8.49     11.32 o
  -5  10   9        2.13        0.00     11.86 o
  -4  10   9        2.93        6.10     11.36 o
  -3  10   9       33.00       27.94      6.74 o
   0 -13  10       30.09       11.54     14.41 o
   1 -13  10        8.61       11.10     14.97 o
   2 -13  10        3.63        2.81     10.83 o
   3 -13  10       85.17       70.63     15.53 o
   4 -13  10       94.82      114.24     15.26 o
   5 -13  10       41.90       47.49     11.16 o
   6 -13  10       55.71       60.25      9.83 o
  -2 -12  10       10.35       29.58     12.85 o
  -1 -12  10       42.78       41.01     13.99 o
   0 -12  10        0.45        5.38      9.85 o
   1 -12  10       89.71       88.28     18.35 o
   2 -12  10      214.61      190.14     25.94 o
   3 -12  10      131.61      129.77     20.73 o
   4 -12  10       63.38       72.32     23.63 o
   5 -12  10       14.51       19.62      8.89 o
   6 -12  10      120.68      134.91      8.33 o
   7 -12  10       55.16       68.43      7.95 o
  -4 -11  10       36.27       33.71     13.27 o
  -3 -11  10        9.74       23.44     25.97 o
  -2 -11  10       26.79       20.91      9.51 o
  -1 -11  10       86.05       74.99      9.51 o
   0 -11  10       69.36       74.77      9.12 o
   1 -11  10       79.26       81.32     12.02 o
   2 -11  10       23.03       21.11     14.60 o
   3 -11  10       60.78       49.80      9.77 o
   4 -11  10      301.51      306.85     12.42 o
   5 -11  10      173.78      154.38      8.82 o
   6 -11  10        1.75        7.19      7.44 o
   7 -11  10        3.93        2.05      8.56 o
   8 -11  10       18.40       27.08     24.08 o
  -5 -10  10       11.47       15.08     11.66 o
  -4 -10  10       19.32       14.46     12.30 o
  -3 -10  10       90.36       89.29     12.38 o
  -2 -10  10      166.96      144.55     13.38 o
  -1 -10  10       59.14       74.39     19.09 o
   0 -10  10       31.26       25.82      8.98 o
   1 -10  10       77.86       66.76     12.13 o
   2 -10  10      249.82      254.24     12.58 o
   3 -10  10      135.45      153.24     12.50 o
   4 -10  10       13.04       20.25      8.79 o
   5 -10  10       36.66       38.70      6.90 o
   6 -10  10        5.07        9.57     10.05 o
   7 -10  10        3.37        0.00      6.90 o
   8 -10  10       25.37       31.38      6.83 o
  -7  -9  10        0.85        3.73      9.07 o
  -6  -9  10        9.23       18.65      8.59 o
  -5  -9  10       87.67       79.40      8.78 o
  -4  -9  10      101.11       99.52     14.30 o
  -3  -9  10      212.87      183.18      9.61 o
  -2  -9  10       29.57       19.19      8.91 o
  -1  -9  10      226.27      219.43      9.12 o
   0  -9  10       61.39       68.69     16.92 o
   1  -9  10       88.64       74.53      8.40 o
   2  -9  10      102.04       93.40      8.40 o
   3  -9  10      134.57      100.03     13.12 o
   4  -9  10      252.09      277.46     46.58 o
   5  -9  10      131.30      153.71     10.28 o
   6  -9  10       99.57       93.44      8.25 o
   7  -9  10       33.62       34.86      7.86 o
   8  -9  10       10.16        5.69      6.30 o
   9  -9  10        0.68       10.29      6.04 o
  -8  -8  10       64.18       77.28      8.94 o
  -7  -8  10       42.78       57.88      8.78 o
  -6  -8  10      213.62      189.76      8.79 o
  -5  -8  10       30.89       47.93     12.97 o
  -4  -8  10       34.09       32.20      8.42 o
  -3  -8  10      360.49      370.21      9.12 o
  -2  -8  10      536.08      544.88      9.31 o
  -1  -8  10       80.96       89.86      8.35 o
   0  -8  10       70.41       97.84     11.68 o
   1  -8  10      389.49      340.25     12.45 o
   2  -8  10      803.03      906.39     11.37 o
   3  -8  10      184.17      203.86     24.63 o
   4  -8  10      223.92      237.79     16.71 o
   5  -8  10       22.90       29.24      7.37 o
   6  -8  10       36.86       45.33      7.06 o
   7  -8  10      144.08      169.60     11.75 o
   8  -8  10      102.43      109.65     16.74 o
   9  -8  10       87.35       91.41      8.63 o
  -8  -7  10       37.50       28.14      8.43 o
  -7  -7  10       87.09       66.35      9.45 o
  -6  -7  10        7.32        7.32     11.26 o
  -5  -7  10      262.72      239.67     11.24 o
  -4  -7  10     1154.17     1217.97      2.48 o
  -3  -7  10     1635.98     1557.60     12.06 o
  -2  -7  10      723.47      746.13     15.95 o
  -1  -7  10        0.62        2.12      7.51 o
   0  -7  10      490.95      426.23     11.76 o
   1  -7  10      401.74      366.91     20.90 o
   2  -7  10       16.82       16.44      7.30 o
   3  -7  10       13.79       19.40      9.08 o
   4  -7  10        2.47        1.28      5.52 o
   5  -7  10       30.66       42.61      5.70 o
   6  -7  10      513.26      553.56      6.70 o
   7  -7  10       29.48       35.11      6.95 o
   8  -7  10       13.85       13.55      6.50 o
   9  -7  10       58.72       67.62     12.29 o
  -9  -6  10        6.64        9.04      7.73 o
  -8  -6  10       24.84       41.03     11.73 o
  -7  -6  10        7.98       14.70      9.56 o
  -6  -6  10      220.40      209.32     10.15 o
  -5  -6  10      348.62      350.09     16.16 o
  -4  -6  10      220.83      207.22     19.47 o
  -3  -6  10        5.67        8.24     10.35 o
  -2  -6  10      257.37      216.18      7.02 o
  -1  -6  10      502.56      426.58     25.63 o
   0  -6  10      391.93      416.70      7.30 o
   1  -6  10       44.45       40.38      9.45 o
   2  -6  10      128.23      119.87     11.37 o
   3  -6  10      213.73      215.68     22.42 o
   4  -6  10      154.58      112.80      8.14 o
   5  -6  10       41.74       38.88      5.75 o
   6  -6  10       16.88       15.73      4.95 o
   7  -6  10       56.53       66.96      9.42 o
   8  -6  10      121.22      111.38      6.31 o
 -10  -5  10        8.04       17.59     20.29 o
  -9  -5  10      121.80      142.51      8.08 o
  -8  -5  10      102.26      110.66      7.86 o
  -7  -5  10       81.04       72.61     10.92 o
  -6  -5  10        0.27        0.52     10.22 o
  -5  -5  10      123.64      135.88      8.07 o
  -4  -5  10      280.44      283.86     36.05 o
  -3  -5  10      148.15      162.64      9.25 o
  -2  -5  10      101.42       94.99      6.57 o
  -1  -5  10       15.25        1.84      8.11 o
   0  -5  10       47.88       42.75      5.79 o
   1  -5  10       85.33       83.26      5.52 o
   2  -5  10      482.32      458.02     41.64 o
   3  -5  10      305.13      342.04     23.81 o
   4  -5  10       39.08       40.31      6.36 o
   5  -5  10      224.77      193.41      7.07 o
   6  -5  10      104.51      114.01     11.41 o
   7  -5  10       97.43      122.35      6.34 o
   8  -5  10       71.33       57.83      6.44 o
   9  -5  10        0.33        0.00     14.31 o
 -11  -4  10        0.34       15.51     11.11 o
 -10  -4  10      148.45      143.01     16.50 o
  -9  -4  10       66.34       69.09      7.85 o
  -8  -4  10      107.71       79.71     12.21 o
  -7  -4  10        0.49        0.00      9.85 o
  -6  -4  10        1.05        6.40     11.21 o
  -5  -4  10     2721.72     3004.73     12.16 o
  -4  -4  10      139.33      142.77      9.65 o
  -3  -4  10       45.97       67.73     15.54 o
  -2  -4  10       12.39       15.49      6.37 o
  -1  -4  10        3.19       12.20      5.99 o
   0  -4  10      268.49      242.21     13.13 o
   1  -4  10      147.93      172.93      5.34 o
   2  -4  10       47.10       50.11      4.49 o
   3  -4  10      439.12      426.35     11.98 o
   4  -4  10       98.19      116.43      6.95 o
   5  -4  10      142.39      137.61     16.61 o
   6  -4  10       83.05       92.47     11.42 o
   7  -4  10        2.11        3.12      4.90 o
   8  -4  10       11.37        4.68      4.38 o
   9  -4  10        9.27       17.94     14.93 o
 -11  -3  10       36.01       43.44      8.35 o
 -10  -3  10       94.58      101.24      8.27 o
  -9  -3  10       71.13       98.35      7.64 o
  -8  -3  10       80.78       82.90      7.34 o
  -7  -3  10        1.10        3.05      6.98 o
  -6  -3  10      816.43      803.56      8.50 o
  -5  -3  10      515.85      541.64      7.54 o
  -4  -3  10      557.83      545.87     17.97 o
  -3  -3  10       22.11       20.96      8.87 o
  -2  -3  10      391.73      319.89      6.57 o
  -1  -3  10      246.04      223.24      8.21 o
   0  -3  10      623.77      708.06     17.35 o
   1  -3  10      541.80      575.94     27.29 o
   2  -3  10      388.96      452.14     23.25 o
   3  -3  10      158.01      133.11      7.69 o
   4  -3  10       19.39       16.10      4.13 o
   5  -3  10       47.58       52.64     11.14 o
   6  -3  10        6.04        4.19      9.01 o
   7  -3  10      213.74      228.08     19.05 o
   8  -3  10       81.20       98.41     14.74 o
 -12  -2  10        5.61       23.17     20.44 o
 -11  -2  10      138.12      130.73     10.94 o
 -10  -2  10       67.66       41.28      7.95 o
  -9  -2  10      192.08      189.52     14.81 o
  -8  -2  10        2.92        8.99      7.13 o
  -7  -2  10       33.29       31.82      9.20 o
  -6  -2  10      597.36      614.52     17.37 o
  -5  -2  10      166.57      176.31     10.20 o
  -4  -2  10      278.54      285.77      6.61 o
  -3  -2  10       27.80       15.27      9.61 o
  -2  -2  10       48.13       43.62      4.90 o
  -1  -2  10      229.86      208.35      7.16 o
   0  -2  10      108.11      112.97      7.24 o
   1  -2  10       31.78       30.00      4.96 o
   2  -2  10        0.91        5.53      4.09 o
   3  -2  10      161.09      165.76      4.85 o
   4  -2  10      196.82      216.48      3.99 o
   5  -2  10      157.95      163.82      7.99 o
   6  -2  10      120.68      130.49     13.65 o
   7  -2  10       39.87       26.31      4.13 o
   8  -2  10        8.16        3.61      9.27 o
 -12  -1  10      104.72      107.51      9.22 o
 -11  -1  10       76.47       91.10     10.58 o
 -10  -1  10      139.65      114.92      7.88 o
  -9  -1  10        3.12        8.50      7.44 o
  -8  -1  10       14.96       12.68      7.25 o
  -7  -1  10       83.09       96.36     10.20 o
  -6  -1  10      184.26      214.74      6.80 o
  -5  -1  10       18.60       34.33      8.93 o
  -4  -1  10      354.02      379.64      9.63 o
  -3  -1  10      106.41      101.74      4.02 o
  -2  -1  10      169.38      181.01      6.97 o
  -1  -1  10      230.99      228.52      4.33 o
   0  -1  10      191.76      179.39     18.59 o
   1  -1  10       18.99       20.73      4.64 o
   2  -1  10      133.87      127.86      6.66 o
   3  -1  10      486.38      526.51     10.42 o
   4  -1  10        1.84        7.11      3.77 o
   5  -1  10       26.58       36.42      4.66 o
   6  -1  10       82.26       69.26     13.48 o
   7  -1  10      112.77      116.07      8.72 o
   8  -1  10       48.06       51.29      9.70 o
 -12   0  10       21.90       22.92      7.84 o
 -11   0  10        7.71       19.09      7.70 o
 -10   0  10       81.52       90.79     15.18 o
  -9   0  10      221.48      227.33     11.33 o
  -8   0  10       32.10       31.22      6.62 o
  -7   0  10        0.14        0.00      6.67 o
  -6   0  10      191.54      185.25      9.15 o
  -5   0  10      324.97      344.30     36.42 o
  -4   0  10      643.91      663.43     35.83 o
  -3   0  10      492.11      517.61      5.17 o
  -2   0  10       60.18      114.49      2.48 o
  -1   0  10      198.15      189.54      8.19 o
   0   0  10      919.49      891.50     42.40 o
   1   0  10      578.78      661.50     45.66 o
   2   0  10      392.71      344.27      5.63 o
   3   0  10       10.09       12.55      4.25 o
   4   0  10       87.98       75.87     12.01 o
   5   0  10       38.81       46.78      7.37 o
   6   0  10      103.25      103.45     10.20 o
   7   0  10        0.47        3.47      9.09 o
 -13   1  10        0.40        0.00      5.84 o
 -12   1  10       80.15       71.27     10.84 o
 -11   1  10      244.71      210.28     22.65 o
 -10   1  10       28.87       36.05     10.35 o
  -9   1  10       40.19       41.31      7.07 o
  -8   1  10        1.35        0.74      8.49 o
  -7   1  10       29.17       30.72      7.10 o
  -6   1  10       96.92      101.96      6.41 o
  -5   1  10      417.70      401.77      8.61 o
  -4   1  10       17.18       24.15      5.85 o
  -3   1  10        0.49        0.00      3.49 o
  -2   1  10      586.68      559.20     33.95 o
  -1   1  10     2479.57     2628.64     37.51 o
   0   1  10      507.58      530.57     10.36 o
   1   1  10       50.88       42.78      3.86 o
   2   1  10      463.63      551.35     15.28 o
   3   1  10      182.50      184.61     13.06 o
   4   1  10       18.40       10.23      7.00 o
   5   1  10       26.43       37.71      7.72 o
   6   1  10       21.20       22.75     21.91 o
 -13   2  10       56.68       61.10     12.73 o
 -12   2  10       31.43       26.86      7.29 o
 -11   2  10        9.73       19.38     12.69 o
 -10   2  10        2.58        1.27      6.00 o
  -9   2  10       55.76       59.66      7.36 o
  -8   2  10       16.02       11.61      8.82 o
  -7   2  10       45.51       55.13      7.42 o
  -6   2  10      126.10      144.12     15.50 o
  -5   2  10        3.55       12.44      4.09 o
  -4   2  10       65.60       80.61      7.89 o
  -3   2  10      896.95     1031.17     26.66 o
  -2   2  10     1585.95     1580.11     65.21 o
  -1   2  10      292.99      325.12     11.74 o
   0   2  10      639.84      697.86      5.99 o
   1   2  10      474.15      466.11     16.82 o
   2   2  10       11.47       38.63      7.59 o
   3   2  10       17.20       22.76      8.15 o
   4   2  10       19.23       15.85      9.68 o
   5   2  10       30.93       37.54     10.54 o
   6   2  10       31.77       35.82     11.66 o
 -13   3  10        0.99        9.85     12.68 o
 -12   3  10       53.36       43.30     18.27 o
 -11   3  10       55.47       50.29     12.53 o
 -10   3  10       24.89       11.86     11.56 o
  -9   3  10       35.17       25.11     10.89 o
  -8   3  10      135.09      137.48     15.46 o
  -7   3  10      108.54       78.73      9.02 o
  -6   3  10        8.82        8.94      5.43 o
  -5   3  10       33.66       28.26      4.53 o
  -4   3  10       88.51       91.96      9.93 o
  -3   3  10      270.95      304.24     11.04 o
  -2   3  10        9.20       10.04      4.08 o
  -1   3  10      291.90      300.35      8.88 o
   0   3  10       23.76       17.87      4.89 o
   1   3  10       19.52       24.70      5.19 o
   2   3  10       91.33       71.06      6.10 o
   3   3  10       78.59       74.24     11.99 o
   4   3  10       41.47       34.49     23.83 o
   5   3  10        1.90        1.34     10.74 o
 -13   4  10       33.67       20.91     14.12 o
 -11   4  10        0.13        5.41     12.38 o
 -10   4  10      117.55      158.28     12.06 o
  -9   4  10       71.46      156.02      2.48 o
  -8   4  10      151.44      306.38      2.48 o
  -7   4  10        3.84       13.45     10.00 o
  -6   4  10       78.77       98.09      9.58 o
  -5   4  10      138.31      126.99      9.55 o
  -4   4  10      319.95      370.02     10.07 o
  -3   4  10      299.31      662.31      2.48 o
  -2   4  10      154.50      169.37      8.71 o
  -1   4  10        3.55        2.63      7.67 o
   0   4  10       15.45       22.54      6.61 o
   1   4  10       10.68        9.44      4.79 o
   2   4  10       99.07       94.26      7.86 o
 -13   5  10        0.43        0.00     14.12 o
 -12   5  10        6.56       16.97     13.67 o
 -11   5  10       79.51      100.60     24.54 o
 -10   5  10      157.39      162.49     11.98 o
  -9   5  10       91.75       89.71     11.34 o
  -8   5  10       11.84       17.19     10.69 o
  -7   5  10       32.18       32.20     10.25 o
  -6   5  10      266.80      197.67     10.64 o
  -5   5  10      402.28      322.09     10.69 o
  -4   5  10      127.22      111.79      9.63 o
  -3   5  10       16.83       11.86      8.81 o
  -2   5  10       34.40       29.44      4.84 o
  -1   5  10      134.44      126.28      4.92 o
   0   5  10      440.43      378.33      5.42 o
   1   5  10       49.58       49.89      5.77 o
   2   5  10        6.27        7.24     11.66 o
   3   5  10       58.80       56.12      9.75 o
 -12   6  10       48.98       53.73     13.02 o
 -11   6  10       28.03       33.84     12.26 o
 -10   6  10        0.08        5.98     11.68 o
  -9   6  10       13.44       22.15     11.24 o
  -8   6  10       58.07       90.18     11.04 o
  -7   6  10       59.25       59.91     10.52 o
  -6   6  10        0.31        0.00     10.17 o
  -5   6  10       43.47       46.81     10.07 o
  -4   6  10        0.98        0.00      9.43 o
  -3   6  10       71.24      152.08      2.48 o
  -2   6  10      108.37      112.24      6.17 o
  -1   6  10       23.13       31.31      4.34 o
   0   6  10        9.57        5.93      7.69 o
   1   6  10       61.90       50.67     16.53 o
   2   6  10      150.22       96.36     20.60 o
 -12   7  10        0.03        1.44     13.45 o
 -11   7  10       13.03        8.06     12.95 o
 -10   7  10        2.05       22.92     12.11 o
  -9   7  10      182.77      198.52     13.05 o
  -7   7  10        5.26        5.36     21.63 o
  -6   7  10       81.23      101.99     21.31 o
  -5   7  10        0.48        0.00     10.77 o
  -4   7  10       48.27       58.23     12.01 o
  -3   7  10       37.15       31.70      5.71 o
  -2   7  10        7.13       11.49      7.45 o
  -1   7  10       52.36       55.39     15.21 o
   0   7  10      243.06      235.27      7.86 o
   1   7  10       46.54       29.42      7.88 o
 -11   8  10       91.79       89.60     10.83 o
 -10   8  10      165.26      124.27     16.84 o
  -9   8  10        0.01        3.82     15.48 o
  -8   8  10       26.59       17.87      9.12 o
  -7   8  10       24.29        3.03     14.67 o
  -6   8  10        3.97        6.85      8.55 o
  -5   8  10      191.41      201.69      9.68 o
  -4   8  10       19.93        3.15     14.86 o
  -3   8  10       53.80       38.33      9.29 o
  -2   8  10       23.09       23.08      5.48 o
  -1   8  10       49.37       43.72      6.18 o
 -10   9  10       25.27       30.09     10.83 o
  -9   9  10       30.57       27.53     14.14 o
  -8   9  10       33.94       50.94     12.66 o
  -7   9  10        2.75       16.40      9.81 o
  -6   9  10       12.38       11.91     11.46 o
  -5   9  10        7.04        5.12      9.01 o
  -4   9  10       13.67        6.96      8.68 o
   3 -13  11       14.11        0.00     10.98 o
  -1 -12  11      137.27      160.88     10.95 o
   0 -12  11       21.19       24.24     14.44 o
   1 -12  11        0.61        7.55     10.46 o
   2 -12  11       63.46       71.60     10.62 o
   3 -12  11      103.87      101.88     14.17 o
   4 -12  11       65.35       89.47     10.44 o
   5 -12  11        7.45       15.72      8.04 o
   6 -12  11        2.74        0.00      8.31 o
  -3 -11  11      110.09       97.62     12.18 o
  -2 -11  11       73.69       68.41     13.24 o
  -1 -11  11        0.70       16.47     13.74 o
   0 -11  11       41.90       38.48      9.66 o
   1 -11  11      162.66      149.91     14.00 o
   2 -11  11      131.08      151.32     17.50 o
   3 -11  11       52.19       54.40      9.76 o
   4 -11  11       28.39       26.14      8.77 o
   5 -11  11        4.46        3.10     13.55 o
   7 -11  11       31.32       36.54     11.93 o
  -5 -10  11       88.77       71.89     15.60 o
  -4 -10  11       14.86       11.18     17.34 o
  -3 -10  11        1.54        9.83      9.57 o
  -2 -10  11       32.19       31.54     26.74 o
  -1 -10  11      129.36      141.18     13.50 o
   0 -10  11       44.04       54.42      9.34 o
   1 -10  11       66.01       51.43     11.78 o
   2 -10  11        3.21        0.00      8.95 o
   3 -10  11      227.85      250.13      9.45 o
   4 -10  11       25.13       27.81      7.18 o
   5 -10  11       13.77       14.35      9.12 o
   6 -10  11        0.15       12.60      6.92 o
   7 -10  11       85.19      104.12      9.35 o
  -6  -9  11       44.44       43.12     12.45 o
  -4  -9  11      185.10      170.95     12.33 o
  -3  -9  11      213.52      183.63     24.88 o
  -2  -9  11      164.83      162.40     12.53 o
  -1  -9  11        7.74        0.00      8.81 o
   0  -9  11        5.90       15.53      8.88 o
   1  -9  11      208.11      183.85     11.78 o
   2  -9  11      279.33      279.69     28.88 o
   3  -9  11       53.80       69.08     11.76 o
   4  -9  11      301.48      292.47      7.23 o
   5  -9  11        0.20        0.00      6.82 o
   6  -9  11       89.41      122.74     15.63 o
   7  -9  11        0.93        7.36     11.81 o
   8  -9  11        2.84       10.75      8.50 o
  -7  -8  11        9.41       20.75     17.50 o
  -6  -8  11      374.45      321.18     14.20 o
  -5  -8  11       92.88       74.90     11.93 o
  -4  -8  11       38.59       22.18     26.94 o
  -3  -8  11       55.52       51.65     10.54 o
  -2  -8  11       25.75       16.79     11.14 o
  -1  -8  11      290.06      268.21     23.06 o
   0  -8  11     1339.60     1256.41     34.74 o
   1  -8  11      728.89      781.34     14.34 o
   2  -8  11       45.99       55.28      8.58 o
   3  -8  11      402.51      441.46     21.98 o
   4  -8  11       41.14       43.35     14.51 o
   5  -8  11      148.18      167.38     11.26 o
   6  -8  11       40.25       49.46      8.48 o
   7  -8  11       42.98       42.99      8.15 o
   8  -8  11       61.95       76.63      9.86 o
  -8  -7  11       45.73       52.87     12.16 o
  -7  -7  11      177.49      169.02     12.83 o
  -6  -7  11        8.73       17.79     11.91 o
  -5  -7  11       14.45       11.11     23.05 o
  -4  -7  11      100.80      112.75     11.59 o
  -3  -7  11      315.86      750.53      2.48 o
  -2  -7  11      310.28      301.44      8.51 o
  -1  -7  11      573.29      562.33     13.00 o
   0  -7  11      101.31       82.81     10.23 o
   1  -7  11       63.57       51.11     11.21 o
   2  -7  11      787.20      753.27     14.86 o
   3  -7  11      303.48      303.50      9.18 o
   4  -7  11      207.02      196.64      9.95 o
   5  -7  11        8.51        1.40      5.74 o
   6  -7  11      199.49      203.25      8.79 o
   7  -7  11      215.23      202.48     12.65 o
   8  -7  11       50.36       43.43      6.28 o
  -9  -6  11       26.70       32.81      8.60 o
  -8  -6  11      150.53      135.86     10.77 o
  -7  -6  11       32.45       50.40     10.65 o
  -6  -6  11       16.55        0.00     24.63 o
  -5  -6  11      189.52      187.05     11.76 o
  -4  -6  11      273.14      259.34     16.59 o
  -3  -6  11      139.44      124.29      9.66 o
  -2  -6  11        4.28        6.92     10.54 o
  -1  -6  11       43.48       41.12      7.13 o
   0  -6  11       87.03       77.50      9.48 o
   1  -6  11       24.26       21.51      5.35 o
   2  -6  11       69.99       64.21     13.68 o
   3  -6  11        7.06        6.25      8.97 o
   4  -6  11       51.48       59.40      6.19 o
   5  -6  11       43.52       45.84      8.30 o
   6  -6  11       61.80       75.96      9.65 o
   7  -6  11        1.71        4.76      6.40 o
   8  -6  11       43.64       55.10     10.06 o
 -10  -5  11       49.84       64.85     13.30 o
  -9  -5  11        0.12        3.55      8.25 o
  -8  -5  11       35.30       46.47     10.99 o
  -7  -5  11       33.87       29.17      8.33 o
  -6  -5  11       48.32       54.29      8.52 o
  -5  -5  11      184.68      185.17     13.42 o
  -4  -5  11        1.00        0.00      8.09 o
  -3  -5  11        0.71        2.65     10.30 o
  -2  -5  11      235.64      230.73      7.38 o
  -1  -5  11      309.38      285.10      7.20 o
   0  -5  11      261.46      218.44      7.88 o
   1  -5  11      242.86      276.85      8.13 o
   2  -5  11      334.42      332.68     20.96 o
   3  -5  11       21.21       21.80      5.11 o
   4  -5  11        9.75       17.43      5.14 o
   5  -5  11       11.04        7.85      4.80 o
   6  -5  11       52.34       41.46      9.10 o
   7  -5  11      189.18      178.38     11.17 o
   8  -5  11       41.66       47.88      6.52 o
 -10  -4  11      122.00      138.72     21.88 o
  -9  -4  11      210.89      176.60     11.91 o
  -8  -4  11       93.00      112.20     24.67 o
  -7  -4  11       51.17       55.76      8.24 o
  -6  -4  11        6.34       19.21      8.14 o
  -5  -4  11      873.40      971.33      9.67 o
  -4  -4  11       12.29       13.16      7.61 o
  -3  -4  11      270.33      136.52     11.24 o
  -2  -4  11       83.95       77.28      7.16 o
  -1  -4  11       89.70       79.60      6.90 o
   0  -4  11      330.37      321.04      8.35 o
   1  -4  11      184.60      183.21      9.42 o
   2  -4  11      172.74      188.54      6.66 o
   3  -4  11        7.20        4.89      5.85 o
   4  -4  11      168.34      219.93     26.63 o
   5  -4  11       97.65      106.84      5.78 o
   6  -4  11       52.35       53.41      5.49 o
   7  -4  11       22.42       25.78      3.82 o
 -11  -3  11      214.17      224.71     13.99 o
 -10  -3  11      164.99      179.40     12.24 o
  -9  -3  11       19.93       19.57     10.87 o
  -8  -3  11       17.81        8.01     12.39 o
  -7  -3  11      256.42      248.34      8.17 o
  -6  -3  11      683.06      491.07    147.75 o
  -5  -3  11      290.41      269.52      7.86 o
  -4  -3  11      116.32      116.21      7.07 o
  -3  -3  11       46.15       85.29      2.48 o
  -2  -3  11       80.89       75.31      6.77 o
  -1  -3  11      282.67      325.60     12.70 o
   0  -3  11        5.08        3.91      4.90 o
   1  -3  11       81.99       92.06     10.67 o
   2  -3  11        5.16        9.77      6.35 o
   3  -3  11        7.98        8.59     11.54 o
   4  -3  11        0.87        2.47      6.31 o
   5  -3  11       75.17       74.33      6.45 o
   6  -3  11       24.77       25.60      4.30 o
   7  -3  11      152.62      135.64      5.83 o
 -11  -2  11       10.51       15.98      8.13 o
 -10  -2  11      145.93      178.30      9.02 o
  -9  -2  11      406.11      451.99     11.63 o
  -8  -2  11       65.39       61.45      7.87 o
  -7  -2  11       79.51       79.65      7.76 o
  -6  -2  11      142.51      154.32      7.59 o
  -5  -2  11       67.31       82.57      7.26 o
  -4  -2  11      250.30      218.03      9.50 o
  -3  -2  11      551.62      483.05     70.06 o
  -2  -2  11      221.61      209.79      6.72 o
  -1  -2  11      168.83      186.57      7.19 o
   0  -2  11      255.02      259.89      5.08 o
   1  -2  11      341.13      326.27     35.99 o
   2  -2  11      309.10      333.03     25.29 o
   3  -2  11       78.35       73.65     12.59 o
   4  -2  11        6.49        7.97      5.43 o
   5  -2  11       14.36        8.96      3.74 o
   6  -2  11      141.61      129.45     12.57 o
   7  -2  11       36.38       35.38     28.83 o
 -12  -1  11        0.09        4.39     11.21 o
 -11  -1  11      200.71      236.82     13.87 o
 -10  -1  11      346.99      333.91     11.99 o
  -9  -1  11      186.10      164.67     15.82 o
  -8  -1  11       43.13       50.86      8.03 o
  -7  -1  11        0.90       10.15      7.66 o
  -6  -1  11       51.31       58.28      7.26 o
  -5  -1  11       92.15      106.65      8.10 o
  -4  -1  11       64.30       63.50      6.54 o
  -3  -1  11        6.59       13.47      5.70 o
  -2  -1  11      156.96      152.57     14.67 o
  -1  -1  11      533.98      580.01     25.84 o
   0  -1  11      498.21      586.15      9.63 o
   1  -1  11       55.32       57.04      6.14 o
   2  -1  11       30.36       22.77      7.64 o
   3  -1  11        9.56        5.02      4.34 o
   4  -1  11       93.95      107.75      4.59 o
   5  -1  11      219.90      192.71      6.42 o
   6  -1  11        6.96        8.08      8.48 o
   7  -1  11       12.04        6.35      9.40 o
 -12   0  11       91.12       87.86      5.61 o
 -11   0  11       37.89       38.10      8.44 o
 -10   0  11        0.61        4.26     10.65 o
  -9   0  11        1.53        6.77     10.27 o
  -8   0  11       84.45       73.49      7.43 o
  -7   0  11      325.32      268.75     42.53 o
  -6   0  11      156.72      171.95     16.89 o
  -5   0  11        4.10        2.96      5.62 o
  -4   0  11      191.37      215.22     10.49 o
  -3   0  11      243.23      290.96     15.44 o
  -2   0  11      419.55      435.49     18.21 o
  -1   0  11        3.07        0.14      4.35 o
   0   0  11        3.07        0.00      4.73 o
   1   0  11      329.18      314.51      9.90 o
   2   0  11      467.88      429.88      4.88 o
   3   0  11      389.61      390.24      9.60 o
   4   0  11      134.53      140.88      9.04 o
   5   0  11       55.77       73.67      8.24 o
   6   0  11      126.49      171.75     14.02 o
 -12   1  11       21.65       16.22     15.84 o
 -11   1  11       42.03       32.29      5.84 o
 -10   1  11       39.24       43.28      8.03 o
  -9   1  11      301.21      331.71     11.86 o
  -8   1  11       58.39       56.97      7.53 o
  -7   1  11       39.05       41.50      7.28 o
  -6   1  11      229.51      246.61      5.36 o
  -5   1  11      366.37      377.45     24.45 o
  -4   1  11       89.14       94.35      3.83 o
  -3   1  11      212.53      193.54     21.48 o
  -2   1  11        1.69        0.00      3.99 o
  -1   1  11        2.46       12.01      6.20 o
   0   1  11     1009.07     1061.53     33.63 o
   1   1  11      575.19      583.39     30.24 o
   2   1  11      451.72      477.97      8.15 o
   3   1  11       43.35       36.21     10.39 o
   4   1  11      228.77      172.94     30.08 o
   5   1  11      234.27      243.43      8.81 o
 -12   2  11        9.94       20.79      8.29 o
 -11   2  11       52.96       41.50     12.50 o
 -10   2  11      156.07      114.54     22.36 o
  -9   2  11        0.03        2.26     10.54 o
  -8   2  11      158.19      112.56     35.82 o
  -7   2  11       71.27       79.75      4.38 o
  -6   2  11        4.75        3.53      4.16 o
  -5   2  11      686.60      775.22      8.44 o
  -4   2  11       20.55        9.63      5.49 o
  -3   2  11        0.81        1.18      3.55 o
  -2   2  11       29.14       25.08      4.19 o
  -1   2  11      146.66      155.50     10.08 o
   0   2  11        6.10        8.29      6.21 o
   1   2  11       90.38       97.99      4.58 o
   2   2  11        0.87        7.31      5.52 o
   3   2  11      154.83      132.87     13.78 o
   4   2  11       67.92       54.87     22.04 o
   5   2  11        5.21       20.19     11.21 o
 -11   3  11        0.74        0.00     12.97 o
 -10   3  11       93.70      125.11     13.00 o
  -9   3  11      183.57      197.38     12.60 o
  -8   3  11        0.98        8.58     11.56 o
  -7   3  11      191.23      201.29     10.97 o
  -6   3  11      239.73      237.42     10.72 o
  -5   3  11       50.32       56.39      9.28 o
  -4   3  11       12.17       12.81     12.43 o
  -3   3  11       31.54       40.78      9.63 o
  -2   3  11       18.44       14.09      4.41 o
  -1   3  11      130.03      114.44      8.68 o
   0   3  11       14.43        9.87      4.90 o
   1   3  11      121.72      110.15      8.11 o
   2   3  11      130.16      131.31      8.78 o
   3   3  11        0.24        1.43      3.91 o
 -12   4  11      102.05      106.35     14.91 o
 -10   4  11      114.01      133.69     12.88 o
  -9   4  11        0.10        0.00     11.73 o
  -8   4  11      120.88      116.82     11.96 o
  -7   4  11      150.35      186.09     11.91 o
  -6   4  11      171.87      168.45     11.31 o
  -5   4  11       15.49       13.00     10.35 o
  -4   4  11        1.40       15.68     10.10 o
  -3   4  11       25.74       30.42      9.53 o
  -2   4  11      169.36      204.12      9.92 o
  -1   4  11      198.08      207.94      9.82 o
   0   4  11      157.35      159.30      9.24 o
   1   4  11        0.17        1.67      5.33 o
   2   4  11       49.25       28.69      5.47 o
   3   4  11      112.52       89.43      9.82 o
 -12   5  11        5.39       15.95     14.41 o
 -11   5  11        7.02       17.91     13.55 o
 -10   5  11       40.84       32.75     12.80 o
  -9   5  11       49.27       56.09     24.09 o
  -8   5  11       83.24       85.14     11.51 o
  -7   5  11       55.51       86.31     10.84 o
  -6   5  11        8.07       20.57     10.44 o
  -5   5  11        4.69        3.97     10.59 o
  -4   5  11       67.33       86.26     20.74 o
  -3   5  11       79.31       98.22     10.07 o
  -2   5  11       16.35       20.12      9.45 o
  -1   5  11       81.10       68.79      5.26 o
   0   5  11      115.17      114.96      7.73 o
   1   5  11       13.84       12.70      5.44 o
   2   5  11       62.34       51.46     21.72 o
 -11   6  11       38.79       45.97     13.42 o
 -10   6  11        1.51        3.32     12.58 o
  -9   6  11       32.69       38.48     12.45 o
  -8   6  11        7.89        8.04     11.56 o
  -7   6  11       13.58       26.62     11.11 o
  -6   6  11       30.91       40.49     11.24 o
  -5   6  11      177.14      191.92     11.68 o
  -4   6  11      151.95      169.42     11.21 o
  -3   6  11        1.10        0.00      9.92 o
  -2   6  11       33.57       26.87      4.61 o
  -1   6  11       75.04       71.75      4.85 o
   0   6  11       25.20       12.75      8.71 o
   1   6  11        0.12        0.00      9.75 o
 -11   7  11       17.09        5.61     13.92 o
 -10   7  11       30.71       24.61     13.84 o
  -8   7  11      124.93      151.55     13.00 o
  -7   7  11       31.89       70.51     11.93 o
  -6   7  11       57.26       60.90     11.54 o
  -5   7  11       39.37       39.33      8.60 o
  -4   7  11       58.67       50.78      9.02 o
  -3   7  11       49.74       43.97      8.54 o
  -2   7  11       35.11       33.61      6.37 o
  -1   7  11        0.98        3.50      7.40 o
 -10   8  11       56.16       72.32     11.01 o
  -9   8  11       29.96       46.61     18.63 o
  -8   8  11        7.64        2.50      9.72 o
  -7   8  11        0.34        3.03      9.53 o
  -6   8  11       51.80       58.07     26.71 o
  -5   8  11      155.35      154.90     17.63 o
  -4   8  11        0.20        0.00      8.92 o
  -3   8  11        1.60       10.54      8.43 o
   0 -12  12       47.44       36.13     11.07 o
   1 -12  12       67.21       63.58     13.26 o
   2 -12  12        4.93       14.35     15.11 o
   3 -12  12       12.33       23.84     10.82 o
  -2 -11  12       98.02       69.13     10.77 o
  -1 -11  12       28.19       25.24     16.20 o
   0 -11  12        0.33        4.59     15.08 o
   1 -11  12       25.33       19.95     10.28 o
   2 -11  12       95.11       93.00     10.30 o
   3 -11  12       36.37       60.98     28.53 o
   4 -11  12       45.45       58.57      7.97 o
   5 -11  12       54.61       46.50     12.11 o
  -4 -10  12       35.21       28.21     10.25 o
  -3 -10  12       59.55       59.72     10.14 o
  -2 -10  12        9.63       15.78     10.02 o
  -1 -10  12       95.67      100.62     13.57 o
   0 -10  12       33.08       48.97     12.95 o
   1 -10  12      170.76      178.19     15.01 o
   2 -10  12       54.59       45.47     13.67 o
   3 -10  12       16.39        7.69     11.68 o
   4 -10  12       11.82        7.91      8.89 o
   5 -10  12       77.08       85.40      7.86 o
   6 -10  12       46.06       41.24      9.13 o
  -5  -9  12        0.34       10.72      9.91 o
  -4  -9  12        4.06        0.62     14.61 o
  -3  -9  12      189.97      175.56      9.93 o
  -1  -9  12        7.24        0.00     12.85 o
   0  -9  12       56.31       57.67      9.43 o
   1  -9  12        2.59        5.57      9.11 o
   2  -9  12      119.79      114.94     13.25 o
   3  -9  12      344.54      335.50      9.77 o
   4  -9  12      151.62      139.38     11.58 o
   5  -9  12      257.23      264.70     26.06 o
   6  -9  12      111.43      125.06     12.62 o
   7  -9  12      222.04      194.66     56.65 o
  -7  -8  12        3.96        7.53     10.05 o
  -6  -8  12        1.91        0.00     10.00 o
  -5  -8  12        5.58        0.00     12.53 o
  -4  -8  12      192.24      171.85      9.57 o
  -3  -8  12      178.62      151.41     14.17 o
  -2  -8  12        4.56        7.90     10.82 o
  -1  -8  12       32.68       23.42      8.76 o
   0  -8  12      165.21      145.47     11.74 o
   1  -8  12      277.36      317.93     11.44 o
   2  -8  12      522.09      492.84     31.61 o
   3  -8  12      128.88      134.32     15.01 o
   4  -8  12      196.68      188.25     49.02 o
   5  -8  12      335.16      322.62     12.08 o
   6  -8  12      249.86      269.59      9.48 o
   7  -8  12       56.76       55.32      8.91 o
  -7  -7  12        3.32        0.00      9.55 o
  -6  -7  12       15.55       12.39      9.45 o
  -5  -7  12      170.21      177.22     11.26 o
  -4  -7  12      162.69      136.62     13.30 o
  -3  -7  12       36.54       26.62     11.68 o
  -2  -7  12       29.19       64.92      2.48 o
  -1  -7  12      299.17      268.28      8.92 o
   0  -7  12      307.82      274.74      8.46 o
   1  -7  12       63.06       50.61      6.17 o
   2  -7  12       18.07       14.58      8.32 o
   3  -7  12       44.45       40.16      6.09 o
   4  -7  12      117.69      125.24     11.58 o
   5  -7  12       15.13       28.33      5.80 o
   6  -7  12       18.77       17.28      6.55 o
   7  -7  12       43.49       49.27      8.41 o
  -8  -6  12       17.63        8.06     11.25 o
  -6  -6  12       60.21       47.17      9.12 o
  -5  -6  12        5.87        0.00      8.94 o
  -4  -6  12      106.00      111.32     12.53 o
  -3  -6  12      138.63      123.03     26.67 o
  -2  -6  12      123.82      109.34      8.04 o
  -1  -6  12       49.74       51.30      7.73 o
   0  -6  12       26.24       19.97     10.20 o
   1  -6  12      184.33      170.44     29.81 o
   2  -6  12      154.43      173.06     20.22 o
   3  -6  12       36.93       88.29      2.48 o
   4  -6  12        0.12        0.00      6.39 o
   5  -6  12       45.35       62.79      8.14 o
   6  -6  12       59.42       58.28     10.48 o
   7  -6  12       10.02       12.47      5.18 o
  -9  -5  12       41.78       44.90     11.86 o
  -8  -5  12       13.36        9.01      9.05 o
  -7  -5  12       59.80       41.42      9.18 o
  -6  -5  12       91.89       94.82     13.94 o
  -5  -5  12      478.35      484.73     10.64 o
  -4  -5  12      374.45      340.62     14.15 o
  -3  -5  12       46.47       50.19     11.06 o
  -2  -5  12       15.07        8.93     18.22 o
  -1  -5  12      182.32      183.79      7.75 o
   0  -5  12       45.18       53.17      8.42 o
   1  -5  12        2.99        9.86      6.58 o
   2  -5  12      163.08      171.10     10.62 o
   3  -5  12        7.09        4.59      6.57 o
   4  -5  12        3.85        8.39      5.53 o
   5  -5  12       27.02       34.65      5.30 o
   6  -5  12       10.81       12.12      6.71 o
   7  -5  12        1.05        0.00      5.99 o
 -10  -4  12        4.52       19.54      9.07 o
  -9  -4  12       49.07       35.80     14.44 o
  -8  -4  12       51.91       60.33     11.54 o
  -7  -4  12      460.98      499.37     15.41 o
  -6  -4  12      263.77      245.65     10.68 o
  -5  -4  12       11.05       20.59      8.46 o
  -4  -4  12      332.01      311.37     11.61 o
  -3  -4  12      249.77      192.93     38.18 o
  -2  -4  12       99.32      113.91      7.64 o
  -1  -4  12      141.85      127.52      5.55 o
   0  -4  12      223.27      215.42     12.50 o
   1  -4  12       77.94       65.48     17.35 o
   2  -4  12       99.78       89.16      6.41 o
   3  -4  12       56.78       73.72      7.10 o
   4  -4  12       16.38       20.98      5.15 o
   5  -4  12       59.43       67.28     10.54 o
   6  -4  12       69.02       63.38      5.49 o
   7  -4  12       39.19       32.14      4.91 o
 -10  -3  12      152.89      158.92     10.02 o
  -9  -3  12      319.89      311.17     12.40 o
  -8  -3  12      202.28      174.76      8.76 o
  -7  -3  12       64.25       55.61      8.55 o
  -6  -3  12      590.61      559.58      9.58 o
  -5  -3  12      364.19      275.69     56.51 o
  -4  -3  12      206.23      208.34     15.79 o
  -3  -3  12       24.30       30.93      7.18 o
  -2  -3  12       26.72       29.84      5.01 o
  -1  -3  12      590.49      503.67     17.06 o
   0  -3  12        2.86        0.25      6.32 o
   1  -3  12      301.93      340.71      8.81 o
   2  -3  12      151.05      143.19      7.64 o
   3  -3  12        6.28        7.04      8.45 o
   4  -3  12       92.90      101.79     15.89 o
   5  -3  12      250.92      277.96     20.09 o
   6  -3  12       37.94       34.49      8.12 o
 -11  -2  12       42.55       48.92      8.95 o
 -10  -2  12       72.39       70.55      9.45 o
  -9  -2  12       87.30       68.15     16.44 o
  -8  -2  12       44.97       58.23     12.75 o
  -7  -2  12      195.30      204.68     11.15 o
  -6  -2  12      623.98      626.29     14.02 o
  -5  -2  12      222.33      202.32      8.10 o
  -4  -2  12       29.28       42.66      8.68 o
  -3  -2  12        0.89        1.23      4.80 o
  -2  -2  12       29.38       39.03      6.66 o
  -1  -2  12        7.61        7.84      8.93 o
   0  -2  12        1.65        7.41      5.16 o
   1  -2  12      106.55      106.33      5.28 o
   2  -2  12       80.67       89.13     10.97 o
   3  -2  12      214.44      224.25     21.48 o
   4  -2  12      278.40      264.78      8.19 o
   5  -2  12        4.47        5.75      4.09 o
   6  -2  12       77.46       67.92      9.17 o
 -11  -1  12       10.69       14.64     14.12 o
 -10  -1  12       24.64       30.52     12.40 o
  -9  -1  12       71.24       71.18     13.30 o
  -8  -1  12      133.85      139.49     12.17 o
  -7  -1  12      147.20      124.77      8.64 o
  -6  -1  12        1.30        4.29     11.46 o
  -5  -1  12      120.52      123.92     16.51 o
  -4  -1  12      220.29      180.69     11.18 o
  -3  -1  12      199.40      200.83      5.20 o
  -2  -1  12        7.10        5.31      4.89 o
  -1  -1  12       74.71       75.45      4.99 o
   0  -1  12      365.23      396.97      5.62 o
   1  -1  12      258.80      293.61      6.98 o
   2  -1  12      317.90      331.14      5.58 o
   3  -1  12       18.70       14.22     10.72 o
   4  -1  12      143.70      157.46     17.89 o
   5  -1  12       58.75       49.27      4.59 o
 -11   0  12       38.74       47.89      9.17 o
 -10   0  12       95.92       83.34     11.21 o
  -9   0  12       38.83       46.44      8.32 o
  -8   0  12       29.34       28.04      9.85 o
  -7   0  12       87.57      199.43      2.48 o
  -6   0  12      182.12      225.80     29.67 o
  -5   0  12      234.26      261.09      9.19 o
  -4   0  12        5.62        0.00      6.09 o
  -3   0  12      100.75       89.33      6.49 o
  -2   0  12       95.27      138.68      4.84 o
  -1   0  12      165.82      189.66      6.51 o
   0   0  12       81.72      193.41      4.96 o
   1   0  12        7.50       12.45      5.25 o
   2   0  12       11.09       12.39      9.68 o
   3   0  12      216.27      211.49      8.70 o
   5   0  12      139.92      139.92     14.95 o
 -11   1  12       41.58       39.17      8.86 o
 -10   1  12       13.78       18.41     11.09 o
  -9   1  12        8.19        9.61      9.08 o
  -8   1  12       87.45       94.93     19.67 o
  -7   1  12      267.79      245.70     22.55 o
  -6   1  12       46.21       51.17      3.76 o
  -5   1  12      249.08      224.62     17.19 o
  -4   1  12       92.85       93.79     10.30 o
  -3   1  12        0.94        0.00      4.06 o
  -2   1  12       19.10       27.29     12.83 o
  -1   1  12        9.47        9.61      5.70 o
   0   1  12      263.77      240.16     13.96 o
   1   1  12       56.44       52.12      9.14 o
   2   1  12      131.34      130.79     19.55 o
   3   1  12       37.36       29.95      6.57 o
   4   1  12       55.38       50.11      8.28 o
 -10   2  12      144.01      161.47      9.25 o
  -9   2  12       14.93       15.32      8.29 o
  -8   2  12       13.42       16.22      5.25 o
  -7   2  12       31.21       29.85      5.32 o
  -6   2  12      219.43      202.19     26.39 o
  -5   2  12       28.56       22.44      5.11 o
  -4   2  12        1.79        4.73      3.63 o
  -3   2  12      146.82       99.99     12.35 o
  -2   2  12      111.96      123.54     13.08 o
  -1   2  12      110.69      112.59      4.81 o
   0   2  12      246.74      252.75     10.20 o
   1   2  12       31.73       28.17      6.23 o
   2   2  12        3.15        4.19      6.04 o
   3   2  12        0.44        3.63      6.36 o
 -11   3  12       10.49        1.41     13.67 o
 -10   3  12        4.66       13.50     25.65 o
  -9   3  12       13.86        0.00     12.58 o
  -8   3  12       62.19       75.07     12.55 o
  -7   3  12      177.54      186.64     12.27 o
  -6   3  12       16.73       19.27     12.65 o
  -5   3  12        8.58       18.61      7.50 o
  -4   3  12      104.63       90.10     11.91 o
  -3   3  12       95.02       50.66      5.31 o
  -2   3  12       25.28       24.86      9.70 o
  -1   3  12       72.51       69.89      7.07 o
   0   3  12        1.54        4.29      7.72 o
   1   3  12       49.60       42.70      8.39 o
   2   3  12       65.75       65.79      9.45 o
   3   3  12       82.20       71.97     17.86 o
 -11   4  12       44.74       53.09     14.61 o
 -10   4  12       74.89       99.56     13.55 o
  -9   4  12       14.42       19.15     12.95 o
  -4   4  12      262.25      293.81     12.40 o
  -3   4  12      107.26      131.73     11.29 o
  -2   4  12        1.13        6.30     20.00 o
  -1   4  12       84.68       72.74      9.72 o
   1   4  12       44.96       43.41      8.48 o
   2   4  12        5.60        4.05      5.92 o
 -11   5  12        5.16       19.47     14.19 o
 -10   5  12        2.54        0.00     13.42 o
  -9   5  12       32.90       21.51     12.95 o
  -8   5  12      123.52      123.72     13.05 o
  -7   5  12      128.69      155.55     13.17 o
  -6   5  12       66.65       89.16     12.23 o
  -5   5  12        5.60       10.84     11.76 o
  -4   5  12        2.25       10.37     11.09 o
  -2   5  12       85.02       95.21     10.77 o
  -1   5  12       35.38       21.04     18.78 o
   0   5  12       37.43       36.32      4.94 o
  -7   6  12        6.07       11.41     12.43 o
  -6   6  12       80.67       82.66     24.86 o
  -4   6  12      110.09      120.52     12.13 o
  -3   6  12       37.14       31.95     11.31 o
  -2   6  12        1.91       10.22     11.06 o
  -1   6  12        6.70       15.99      4.97 o
  -9   7  12        0.75        2.93     13.77 o
  -8   7  12        2.06        0.00     13.12 o
  -7   7  12       44.51       66.11     13.10 o
  -6   7  12       93.93      112.98     13.52 o
  -5   7  12       76.60       67.88      9.69 o
  -4   7  12        0.39        0.00     13.32 o
  -3   7  12       10.64       13.18      9.25 o
  -1 -11  13        5.17        6.56     13.89 o
   0 -11  13       26.69       23.19     10.80 o
   1 -11  13       11.14       14.68     13.44 o
   2 -11  13        4.28       16.91     17.74 o
   3 -11  13       91.26       88.90     10.66 o
  -3 -10  13       20.64        0.00     10.67 o
  -2 -10  13       10.97        0.00     10.37 o
  -1 -10  13        7.28        5.06     15.33 o
   0 -10  13       14.02        0.00     12.85 o
   1 -10  13      112.94      106.64     10.52 o
   2 -10  13      173.35      205.25     25.24 o
   3 -10  13        2.51        1.43      7.78 o
   4 -10  13        7.11       13.87      7.81 o
  -4  -9  13       45.20       39.37     10.69 o
  -3  -9  13        2.99        5.06     13.95 o
  -2  -9  13       54.93       42.11      9.93 o
  -1  -9  13        8.45       16.62     12.65 o
   0  -9  13      319.26      284.68     15.58 o
   1  -9  13      110.19      120.06     12.51 o
   2  -9  13        0.91        6.28      8.13 o
   3  -9  13        6.73       15.76      7.34 o
   4  -9  13        3.59        9.23      9.03 o
   5  -9  13      216.22      208.66     10.47 o
  -6  -8  13       24.65       33.37     15.93 o
  -5  -8  13        0.68        7.89     10.45 o
  -4  -8  13        0.25        0.00     13.08 o
  -3  -8  13        5.43        0.00     22.19 o
  -2  -8  13      146.24      138.78     11.30 o
   0  -8  13       25.77       36.57      9.02 o
   1  -8  13       14.99       16.42      7.84 o
   2  -8  13      106.79       99.71     12.69 o
   3  -8  13      103.21      106.67     10.27 o
   4  -8  13      402.92      371.81     20.65 o
   5  -8  13        0.46        0.00      7.69 o
   6  -8  13       19.11       24.36      6.73 o
  -7  -7  13       12.18        0.67     10.79 o
  -6  -7  13       11.52       18.07      9.83 o
  -5  -7  13       56.58       52.89      9.65 o
  -4  -7  13      146.83      145.90      9.81 o
  -3  -7  13      138.18      127.71     13.17 o
  -2  -7  13       53.63       71.84     12.23 o
  -1  -7  13       74.24       67.72     12.40 o
   0  -7  13      129.28      119.76      8.90 o
   1  -7  13      155.56      113.02      8.33 o
   2  -7  13       89.69       91.93     13.72 o
   3  -7  13       23.47       39.59      7.98 o
   4  -7  13       39.02       40.25      6.48 o
   5  -7  13       14.10       10.02      7.81 o
   6  -7  13       24.67       16.70      6.21 o
  -8  -6  13        0.21       27.36     12.97 o
  -7  -6  13        4.41        0.61      9.94 o
  -6  -6  13       96.22      129.43      9.74 o
  -5  -6  13       89.74       91.72      9.62 o
  -4  -6  13       24.19       24.81     12.04 o
  -3  -6  13       30.91       34.77     11.24 o
  -2  -6  13      124.22      127.68     25.47 o
  -1  -6  13      154.20      134.05      8.59 o
   0  -6  13       64.48       78.00     13.96 o
   1  -6  13        2.60        8.18      7.14 o
   2  -6  13       73.06       75.07     19.18 o
   3  -6  13       45.57       53.51     10.07 o
   4  -6  13        8.48       16.77      6.27 o
   5  -6  13       15.28       10.03      7.69 o
   6  -6  13        2.14        6.42      7.88 o
  -8  -5  13        4.95        5.27     10.11 o
  -7  -5  13      201.85      171.83     14.45 o
  -6  -5  13       39.06       41.82      9.70 o
  -5  -5  13      478.73      501.03     16.47 o
  -4  -5  13      232.54      238.15      9.62 o
  -3  -5  13       58.15       78.99     12.03 o
  -2  -5  13       68.73       61.19     11.47 o
  -1  -5  13       60.07       54.29      7.07 o
   0  -5  13      132.73      112.94     15.21 o
   1  -5  13      292.25      298.06     22.29 o
   2  -5  13       76.45       86.69      7.00 o
   3  -5  13        5.87       14.26      7.76 o
   4  -5  13        6.41       15.73      5.81 o
   5  -5  13       15.03       22.60      5.72 o
   6  -5  13       83.18       82.77      5.84 o
  -9  -4  13       17.84       17.79      9.54 o
  -7  -4  13      349.98      336.71     10.17 o
  -6  -4  13      945.03      784.09    251.00 o
  -5  -4  13      147.74      145.40     15.28 o
  -4  -4  13       21.15       20.09     10.28 o
  -3  -4  13        5.41        2.60     13.30 o
  -2  -4  13      457.62      374.19     42.96 o
  -1  -4  13      103.15       83.53      5.98 o
   0  -4  13       20.25       17.52      6.18 o
   1  -4  13        0.94        0.00      6.82 o
   2  -4  13       86.85       76.61      7.57 o
   3  -4  13       38.01       37.50      5.79 o
   4  -4  13       61.51       75.01      7.16 o
   5  -4  13      106.10      106.28     16.55 o
  -9  -3  13       17.71       12.33     14.96 o
  -8  -3  13      125.17      104.54     11.28 o
  -7  -3  13      144.56      142.03     13.59 o
  -6  -3  13       15.78       23.49      8.71 o
  -5  -3  13        7.37        8.65      8.25 o
  -4  -3  13       38.71       55.50     11.01 o
  -3  -3  13      538.93      436.09     30.38 o
  -2  -3  13      151.20      132.09      5.74 o
  -1  -3  13        4.06        0.00      5.68 o
   0  -3  13       33.56       39.38      5.91 o
   1  -3  13      176.98      165.23     16.58 o
   2  -3  13       69.02       78.02      7.06 o
   3  -3  13        7.16        8.57      6.74 o
   4  -3  13        0.01        0.00      7.09 o
   5  -3  13      144.00      143.57     13.20 o
 -10  -2  13       67.81       53.79     14.10 o
  -9  -2  13       28.80       16.50      9.42 o
  -8  -2  13       19.78        5.39      9.25 o
  -7  -2  13       25.86       16.68     10.55 o
  -6  -2  13      122.54      135.52     10.55 o
  -5  -2  13       62.64       46.67      8.35 o
  -4  -2  13      279.50      304.83      6.75 o
  -3  -2  13      108.26       94.10      6.30 o
  -2  -2  13        1.15        0.00     10.82 o
  -1  -2  13       49.66       54.71      9.53 o
   0  -2  13      130.45      144.88     10.22 o
   1  -2  13      174.51      171.98      5.80 o
   2  -2  13        6.28       12.16      5.33 o
   3  -2  13      255.74      231.70     18.83 o
   4  -2  13      114.78      119.29     11.62 o
   5  -2  13       19.33       24.02     13.88 o
 -10  -1  13       35.76       57.10      9.53 o
  -9  -1  13        3.09       12.88      8.91 o
  -8  -1  13       52.45       63.70     16.66 o
  -7  -1  13      184.11      165.03     13.12 o
  -6  -1  13      107.42      109.49      9.12 o
  -5  -1  13       13.41       16.48      8.45 o
  -4  -1  13        0.80        5.33      6.91 o
  -3  -1  13       12.51       14.99      6.39 o
  -2  -1  13      219.42      204.44     11.95 o
  -1  -1  13       46.86       51.75      6.47 o
   0  -1  13       30.07       19.30      6.75 o
   1  -1  13      109.59      121.66      9.48 o
   2  -1  13      113.14      139.57      7.21 o
   3  -1  13        0.50        3.20      5.58 o
   4  -1  13       34.45       32.07      8.07 o
 -10   0  13       82.72       78.33     10.94 o
  -9   0  13       68.30       50.29     13.50 o
  -8   0  13       79.20       86.51      8.95 o
  -7   0  13       59.92       55.97      4.84 o
  -6   0  13       18.94       11.95      4.61 o
  -5   0  13      245.65      249.73     11.32 o
  -4   0  13      226.99      194.43     19.75 o
  -3   0  13      303.31      235.62     19.83 o
  -2   0  13        1.12        0.00     10.99 o
  -1   0  13      190.31      203.42      7.25 o
   0   0  13      205.69      236.46      5.76 o
   1   0  13       30.03       32.65      6.07 o
   2   0  13       12.91        8.38      5.63 o
   3   0  13        5.02        1.87      4.85 o
   4   0  13       11.79       14.29      9.97 o
 -11   1  13      119.39      131.36     12.69 o
 -10   1  13      100.62      113.10     13.64 o
  -9   1  13        0.24        0.00      8.71 o
  -8   1  13       31.69       23.18      3.95 o
  -7   1  13      257.71      245.04     16.07 o
  -6   1  13       34.62       51.79     10.24 o
  -5   1  13       13.78       14.31      6.80 o
  -4   1  13       70.27       70.82      9.37 o
  -3   1  13       37.73       41.54      5.31 o
  -2   1  13      451.59      494.31     24.87 o
  -1   1  13        2.36        2.93      6.70 o
   0   1  13      273.46      279.95     18.36 o
   1   1  13       24.11       22.99      5.08 o
   2   1  13        3.73        0.00      6.79 o
   3   1  13        5.61        2.47      9.39 o
 -11   2  13        1.11        0.00     14.24 o
 -10   2  13       10.20        5.63     12.68 o
  -9   2  13       60.39       61.10     12.33 o
  -8   2  13       66.54       58.78     18.88 o
  -7   2  13        7.77        3.99     11.98 o
  -6   2  13       43.56       22.46     14.33 o
  -5   2  13       38.45       26.02      4.29 o
  -3   2  13      118.65       98.79     12.00 o
  -2   2  13       36.25       40.39      5.55 o
  -1   2  13      179.82      163.81     13.62 o
   0   2  13        0.72        2.75      8.06 o
   1   2  13       64.96       62.40     13.34 o
   2   2  13        3.18        2.31     10.35 o
 -10   3  13       55.42       61.08     14.14 o
  -9   3  13        0.63       17.51     12.23 o
  -7   3  13       94.28       55.15      4.32 o
  -6   3  13       93.83       74.43      6.35 o
  -5   3  13      118.92       91.50     23.49 o
  -4   3  13        4.43        7.47      9.35 o
  -3   3  13       41.88       46.59     10.74 o
  -2   3  13       62.74       44.75     10.44 o
  -1   3  13       99.07       49.10      8.26 o
   0   3  13      207.20      174.63     11.04 o
   1   3  13       17.21       25.28      9.38 o
 -10   4  13        0.09        0.00     14.44 o
  -9   4  13       57.19       71.80     14.22 o
  -8   4  13       63.80       76.43     13.40 o
  -7   4  13        8.10       10.25     12.70 o
  -6   4  13       76.24       85.86     13.00 o
  -5   4  13      105.71       91.59     13.15 o
  -4   4  13      104.38       97.72     12.43 o
  -3   4  13       90.64      106.06     11.34 o
  -2   4  13       49.18       49.39     10.35 o
  -1   4  13        0.18        0.00      9.55 o
   0   4  13        8.40       15.60     18.46 o
  -5   5  13       54.64       48.87     13.07 o
  -4   5  13       30.63       59.14     12.21 o
  -3   5  13        3.93        4.32     11.66 o
  -2   5  13       64.63       46.22     10.84 o
  -8   6  13       13.81        2.13     14.12 o
  -7   6  13        0.53        9.53     13.72 o
  -6   6  13       18.25       39.89     13.69 o
  -5   6  13       49.65       62.84     13.17 o
   0 -10  14       11.82        8.82     13.77 o
   1 -10  14        9.65        0.32     13.99 o
  -3  -9  14        7.29        0.00     13.87 o
  -2  -9  14       36.01       30.71     10.57 o
  -1  -9  14        0.14        0.00     15.70 o
   1  -9  14      141.79      128.42      7.85 o
   2  -9  14       18.12       46.54     16.18 o
   3  -9  14      149.82      174.82     18.73 o
  -5  -8  14       53.59       40.05     11.22 o
  -4  -8  14       17.69       30.80     10.68 o
  -3  -8  14        3.02       10.47     10.58 o
  -2  -8  14       25.31       29.62     10.02 o
  -1  -8  14       75.12       79.01     13.30 o
   0  -8  14      138.54      146.24      9.98 o
   1  -8  14       84.88       73.29      8.37 o
   2  -8  14       24.95       13.02      7.25 o
   3  -8  14       38.63       37.61      8.19 o
   4  -8  14      166.85      167.22      7.52 o
  -6  -7  14        1.78        0.00     10.50 o
  -5  -7  14       18.69       17.23     10.19 o
  -4  -7  14       28.76       44.01     14.49 o
  -3  -7  14       27.42       37.80      9.52 o
  -2  -7  14       21.06       30.71     13.27 o
  -1  -7  14       27.20       21.58     11.23 o
   0  -7  14        0.39        4.78      9.47 o
   1  -7  14      149.57      132.07      8.59 o
   2  -7  14      143.19      129.90     14.35 o
   3  -7  14       43.33       39.76      8.17 o
   4  -7  14        2.90        0.00      6.85 o
  -7  -6  14       16.97       18.67     10.33 o
  -6  -6  14       61.20       52.22     10.58 o
  -5  -6  14       31.18       52.62      9.95 o
  -4  -6  14       32.30       23.81      9.70 o
  -3  -6  14       13.35       28.28     12.22 o
  -2  -6  14        0.30       13.20     12.70 o
  -1  -6  14      125.96      127.11     10.58 o
   0  -6  14      135.07      137.56     23.03 o
   1  -6  14       24.88       34.46      6.66 o
   2  -6  14        8.31        0.00      7.84 o
   3  -6  14        9.85        8.91      8.13 o
   4  -6  14       29.85       46.82     13.81 o
  -7  -5  14      247.16      247.23     11.14 o
  -6  -5  14       15.10        6.39      9.92 o
  -5  -5  14       27.97       24.56      9.77 o
  -2  -5  14      591.95      513.36     56.95 o
  -1  -5  14      223.28      208.39     30.42 o
   0  -5  14       16.77       19.49      6.23 o
   1  -5  14      115.99      129.28     11.29 o
   2  -5  14       70.79       73.89      6.59 o
   3  -5  14        0.66       10.04     10.73 o
   4  -5  14        1.91        0.95      6.13 o
  -8  -4  14       96.62       74.05     32.65 o
  -7  -4  14      303.30      275.79     14.24 o
  -6  -4  14       32.60       54.73     12.55 o
  -5  -4  14       22.90       36.94     28.60 o
  -4  -4  14      287.46      236.29     19.44 o
  -3  -4  14      474.99      413.70     33.79 o
  -2  -4  14       13.76       12.27      6.02 o
  -1  -4  14       92.96       93.46      7.23 o
   0  -4  14      316.50      313.28      8.81 o
   1  -4  14      171.62      148.72     11.37 o
   2  -4  14       12.48       13.34      9.96 o
   3  -4  14        0.82        2.86     10.48 o
   4  -4  14       34.00       43.55     17.79 o
  -9  -3  14       15.69       18.08     10.68 o
  -8  -3  14       42.68       37.06     13.17 o
  -7  -3  14        0.51        0.00     12.23 o
  -5  -3  14      302.20      246.44      9.62 o
  -4  -3  14       49.51       52.06      7.54 o
  -3  -3  14       55.94       46.01      5.88 o
  -2  -3  14       98.97       98.57      7.10 o
  -1  -3  14      101.23      126.39      7.98 o
   0  -3  14       81.48       81.76      6.55 o
   1  -3  14       18.79       12.55      6.05 o
   2  -3  14        3.04        7.16     16.76 o
   3  -3  14       14.59       13.44      5.78 o
   4  -3  14       76.70       76.65      7.74 o
  -9  -2  14        8.04       23.42     15.39 o
  -8  -2  14       19.03       22.57      9.86 o
  -7  -2  14       44.77       41.40      9.57 o
  -6  -2  14       75.01       76.94      9.81 o
  -5  -2  14        6.98        0.00      5.92 o
  -4  -2  14      151.73      171.47      6.79 o
  -3  -2  14      279.15      285.06      6.65 o
  -2  -2  14      146.03      127.89     12.99 o
  -1  -2  14        4.84       16.98      6.15 o
   0  -2  14      100.05      121.37      6.30 o
   1  -2  14       46.08       46.44      8.17 o
   2  -2  14        2.61        3.94      9.50 o
   3  -2  14       24.35       28.75      7.50 o
  -9  -1  14       23.14       21.06      9.77 o
  -8  -1  14       10.22       21.88     14.22 o
  -7  -1  14       84.83       93.38      9.86 o
  -6  -1  14      199.18      238.97      9.97 o
  -5  -1  14      164.98      171.17      9.49 o
  -4  -1  14      152.15      145.22      9.19 o
  -3  -1  14        1.77        0.31      6.49 o
  -2  -1  14       98.33       98.60     14.38 o
  -1  -1  14      130.18      134.47     11.75 o
   0  -1  14      205.54      198.94      6.58 o
   1  -1  14       25.02       27.51     10.68 o
   2  -1  14        0.44        0.00      6.67 o
   3  -1  14       77.12       83.52      9.21 o
  -9   0  14       23.67       18.56     12.78 o
  -8   0  14      146.81      156.24     10.86 o
  -7   0  14      281.97      260.60      6.67 o
  -6   0  14        0.10        0.00     10.82 o
  -5   0  14        5.59       13.97      9.09 o
  -4   0  14      116.92       98.33      5.85 o
  -3   0  14       63.43       50.51      5.36 o
  -2   0  14      129.46      128.93      6.04 o
  -1   0  14        1.18        0.69      5.62 o
   0   0  14       31.82       13.60      8.68 o
   1   0  14        5.84       16.42      5.57 o
   2   0  14       34.75       47.64      7.30 o
  -9   1  14       76.32       91.21     12.18 o
  -8   1  14       15.75       23.02      7.36 o
  -7   1  14       57.26       52.80     14.02 o
  -6   1  14       32.86       29.11      7.10 o
  -5   1  14      111.28      144.81     28.33 o
  -4   1  14       30.02       25.97      4.82 o
  -3   1  14        4.74        0.00      4.98 o
  -2   1  14      185.91      203.58     11.19 o
  -1   1  14       37.17       37.04     11.33 o
   0   1  14       30.92       33.93      5.47 o
   1   1  14       66.99       73.56     20.07 o
  -9   2  14        8.30        0.00      9.58 o
  -8   2  14       37.30       29.91      9.36 o
  -7   2  14        8.34       15.93      6.15 o
  -6   2  14        3.00        0.00      3.54 o
  -5   2  14        9.88        0.15      8.27 o
  -4   2  14       58.64       57.94     17.11 o
  -3   2  14      106.10      111.17     19.37 o
  -2   2  14       12.61       18.57      5.18 o
  -1   2  14       16.04       15.18      7.94 o
   0   2  14        9.00        2.18      6.79 o
  -9   3  14       34.37       18.83     14.24 o
  -8   3  14       54.32       48.95     13.99 o
  -7   3  14        7.82       20.52     13.12 o
  -6   3  14       37.23       59.99     12.73 o
  -3   3  14        0.26        5.76     11.19 o
  -2   3  14        8.38        5.38      7.05 o
  -1   3  14      108.75       85.63     27.69 o
  -6   4  14       35.71       44.16     13.30 o
  -5   4  14       51.30       61.80     13.05 o
  -4   4  14        0.85        6.70     12.06 o
  -2  -8  15        0.07        8.58     13.26 o
  -1  -8  15       29.53       47.16     14.51 o
   0  -8  15       73.63       74.01      9.43 o
   1  -8  15       25.89       41.47     21.87 o
  -4  -7  15       27.02       29.16     10.58 o
  -3  -7  15        0.93        4.43     17.17 o
  -2  -7  15       32.13        8.46     28.43 o
  -1  -7  15       74.38       78.10      7.98 o
   0  -7  15        9.78       26.65      7.24 o
   1  -7  15        1.57        0.39      7.23 o
   2  -7  15        3.92        0.00     12.45 o
  -5  -6  15       10.15       15.44     10.38 o
  -3  -6  15       36.58       52.48     13.15 o
  -2  -6  15       42.83       45.00      6.99 o
  -1  -6  15        3.05        2.62      8.62 o
   0  -6  15       18.53       19.18     12.35 o
   1  -6  15       87.08       94.08      8.47 o
   2  -6  15      115.72      109.89      9.77 o
  -6  -5  15       64.03       55.41     10.81 o
  -5  -5  15      160.71      136.06     10.70 o
  -4  -5  15        0.34        0.00     12.97 o
  -3  -5  15        1.90        7.13      6.36 o
  -2  -5  15      272.06      201.50     19.77 o
  -1  -5  15       70.39       76.23     11.04 o
   0  -5  15      158.57      145.09      8.84 o
   1  -5  15      178.15      162.67     11.60 o
   2  -5  15        6.00        4.81      6.86 o
  -6  -4  15       94.32       92.96     26.90 o
  -5  -4  15       10.83        5.36     13.63 o
  -4  -4  15       21.08       18.69      6.04 o
  -3  -4  15      180.37      164.53     12.22 o
  -2  -4  15       37.14       30.39     14.41 o
  -1  -4  15       54.80       49.29     13.22 o
   1  -4  15       37.64       40.58      6.73 o
   2  -4  15       67.47       65.43      8.25 o
  -7  -3  15        0.98        1.18     10.07 o
  -6  -3  15      167.83      174.00     18.94 o
  -5  -3  15       37.87       47.56     10.98 o
  -4  -3  15       19.31       11.22      7.04 o
  -3  -3  15       11.47       14.10      9.83 o
  -2  -3  15       14.13       16.22     12.01 o
  -1  -3  15       38.77       51.80     11.58 o
   0  -3  15      214.66      190.60     12.70 o
   1  -3  15      178.57      181.97     10.74 o
   2  -3  15       85.14       85.79      6.43 o
  -8  -2  15       23.40       18.69     10.71 o
  -7  -2  15      127.03      130.20     10.74 o
  -6  -2  15       47.70       48.73      6.16 o
  -5  -2  15        7.41        0.00      7.10 o
  -4  -2  15       16.74       14.71      7.48 o
  -3  -2  15       77.97       69.57     10.73 o
  -2  -2  15       66.01       60.59      8.33 o
  -1  -2  15       24.66       23.54     10.67 o
   0  -2  15       29.76       31.02      8.69 o
   1  -2  15        1.01        7.30      8.23 o
  -8  -1  15       26.38       32.72      6.50 o
  -7  -1  15       27.30       17.98      6.64 o
  -6  -1  15        9.72        8.89      5.91 o
  -5  -1  15       78.81      105.49      9.88 o
  -4  -1  15      136.90      121.17     15.47 o
  -3  -1  15       61.54       65.06      6.40 o
  -2  -1  15       20.76       17.18      6.28 o
  -1  -1  15      149.84      151.52     10.86 o
   0  -1  15       43.35       29.43      7.36 o
   1  -1  15       96.72       96.14      7.52 o
  -8   0  15        5.19        1.98      9.85 o
  -7   0  15       80.88       76.65     17.50 o
  -6   0  15       52.99       46.76     15.29 o
  -5   0  15       59.33       52.75      7.17 o
  -4   0  15        0.37        3.14      5.31 o
  -3   0  15        6.87        6.23      5.84 o
  -2   0  15      220.17      228.78     17.90 o
  -1   0  15        2.16        5.95      6.50 o
   0   0  15       58.40       78.78      6.03 o
  -8   1  15       52.13       36.75     10.13 o
  -7   1  15       29.70       39.21      9.85 o
  -6   1  15       28.83       38.86     10.00 o
  -5   1  15        2.82        3.24      4.73 o
  -4   1  15        6.33        6.79      7.19 o
  -3   1  15       53.53       40.17     11.97 o
  -2   1  15      118.06      101.14     24.44 o
  -1   1  15       10.29       11.00      5.72 o
  -7   2  15        2.93        0.00      9.56 o
  -6   2  15       43.06       29.63      9.39 o
  -5   2  15       74.60       75.93     11.44 o
  -4   2  15       37.98       27.24      9.29 o
  -3   2  15       18.69        8.84      5.40 o
  -3  -5  16       27.75       16.50     10.01 o
  -2  -5  16       11.82       20.28      8.73 o
  -1  -5  16        1.49        1.35      6.84 o
  -4  -4  16        4.55        1.35      6.36 o
  -3  -4  16       48.31       55.00     10.14 o
  -2  -4  16        6.09        9.53     12.68 o
  -1  -4  16       49.29       49.62      7.18 o
  -5  -3  16        8.62        1.38      6.36 o
  -4  -3  16       21.19       20.19      6.76 o
  -3  -3  16       34.35       24.78      9.73 o
  -2  -3  16       52.09       54.30      8.85 o
  -1  -3  16        0.36        4.24      7.29 o
  -5  -2  16       30.75       30.96      6.88 o
  -4  -2  16       54.68       39.44      7.26 o
  -3  -2  16       18.72       13.61      7.24 o
  -2  -2  16       21.44       27.84      7.20 o
  -5  -1  16        9.66       27.74      9.88 o
  -4  -1  16        1.01        0.29      6.23 o
  -3  -1  16       98.35       91.63     12.66 o
 
